# Supplementary material for: Scaling relation between genome length and particle size of viruses provides insights into viral life history
Source: iScience. 2021 Apr 21;24(5):102452. doi: 10.1016/j.isci.2021.102452 (PMC8169800; doi:10.1016/j.isci.2021.102452)
Supplement: Table S1. Virus data collected from ViralZone database, NCBI database, and literature — Sheet 1, 2, and 3 are related to Figures 1, 2, and 3 respectively. [file mmc2.xlsx]

## Sheet: Figure1
Host	Specific Host	Baltimore classification	Genetic Material	Envelope	Virus_Family	Virus name	Virus Name	Number of Genes	Number of proteins	NCBI Genome Size (kb)	ViralZone Genome Size (kb)	Geometry	Average Diameter (nm)	Length (nm)	Width (nm)	Height (nm)	Capsid Volume (nm3)	T number	Entry meachanism	References
Eukaryotes	Vertebrate	dsDNA	dsDNA	Enveloped	Herpesviridae	Simplexvirus	Human alphaherpesvirus 2	79	77	152.22	152	Icosahedral	175				2.80474e+06	16	receptors mediates endocytosis
Eukaryotes	Vertebrate	dsDNA	dsDNA	Enveloped		Varicellovirus	Human alphaherpesvirus 3	73	73	125	125	Icosahedral	175				2.80474e+06	16	receptors mediates endocytosis
Eukaryotes	Vertebrate	dsDNA	dsDNA	Enveloped		Cytomegalovirus/ Roseolovirus	Human betaherpesvirus 6A	88	88	159.38	200	Icosahedral	175				2.80474e+06	16	receptors mediates endocytosis
Eukaryotes	Vertebrate	dsDNA	dsDNA	Enveloped		Lymphocryptovirus/Rhadinovirus	Human gammaherpesvirus 8	86	96	138	180	Icosahedral	175				2.80474e+06	16	receptors mediates endocytosis
Eukaryotes	Vertebrate	dsDNA	dsDNA	Non-enveloped	Adenoviridae	Mastadenovirus	Human adenovirus 11	16	38	36	36	Icosahedral	90				381510	25	clathrin-mediated endocytosis
Eukaryotes	Vertebrate	dsDNA	dsDNA	Non-enveloped	Papillomaviridae	Alphapapillomavirus	Alphapapillomavirus 2	7	7	8	8	Icosahedral	60				113040	7	receptors mediates endocytosis
Eukaryotes	Vertebrate	dsDNA	dsDNA	Non-enveloped		Mupapillomavirus	Mupapillomavirus 3	7	7	7	8	Icosahedral	55				87069.6	7	receptors mediates endocytosis
Eukaryotes	Vertebrate	dsDNA	dsDNA	Non-enveloped	Polyomaviridae	Alphapolyomavirus	Piliocolobus badius polyomavirus 1	5	5	5	5	Icosahedral	50				65416.7	7	lipid-mediated endocytosis
Eukaryotes	Vertebrate	dsDNA	dsDNA	Enveloped	Poxviridae	Molluscipoxvirus	Molluscum contagiosum virus subtype 1	163	163	190	190	Brick		320	250	200	16000000
Eukaryotes	Vertebrate	dsDNA	dsDNA	Enveloped		Orthopoxvirus	Vaccinia virus WR	223	223	194.71	210	Brick		250	200		10000000
Eukaryotes	Vertebrate	ssDNA	ssDNA	Non-enveloped	Anelloviridae	Alphatorquevirus	Torque teno virus 24	4	4	3.8	3.8	Icosahedral	32				17148.6	1	Virus penetrates and genome penetrates into nucleus
Eukaryotes	Vertebrate	ssDNA	ssDNA	Non-enveloped	Circoviridae	Cyclovirus	Human associated cyclovirus 11	2	2	1.71	1.9	Icosahedral	17				2571.14	1	clathrin- and caveolae-independent endocytosis.
Eukaryotes	Vertebrate	ssDNA	ssDNA	Non-enveloped	Genomoviridae	Gemyvongvirus	Human associated gemyvongvirus 1	3	3	2.27	2.27	Icosahedral	20				4186.67	1	Virus attaches to host cell, and genomic DNA penetrates
Eukaryotes	Vertebrate	ssDNA	ssDNA	Non-enveloped	Parvoviridae	Erythroparvovirus	Human erythrovirus V9	6	6	5	5	Icosahedral	22				5572.45	1	clathrin-mediated endocytosis
Eukaryotes	Vertebrate	ssDNA	ssDNA	Non-enveloped		Bocaparvovirus	Pinniped bocaparvovirus 1	4	4	5.5	5.5	Icosahedral	22				5572.45	1	clathrin-mediated endocytosis
Eukaryotes	Vertebrate	Revese Transcribing	dsDNA	Enveloped	Hepadnaviridae	Orthohepadnavirus	Hepatitis B virus	4	4	3.2	3.2	Icosahedral	42				38772.7	4	Attach to receptors and enter by unknown mechanism
Eukaryotes	Vertebrate	Revese Transcribing	RNA	Enveloped	Retroviridae	Gammaretrovirus	Moloney murine leukemia virus	5	3	8.3	8.3	Spherical	90				381510		Attach to receptor Internalization and partial uncoating.
Eukaryotes	Vertebrate	Revese Transcribing	RNA	Enveloped		Deltaretrovirus	Human T-lymphotropic virus 4	6	6	9	9	Spherical	90				381510		Attach to receptor Internalization and partial uncoating.
Eukaryotes	Vertebrate	Revese Transcribing	RNA	Enveloped		Lentivirus(HIV)	Human immunodeficiency virus 1	10	10	9.75	9.75	Spherical	90				381510		Attach to receptor Internalization and partial uncoating.
Eukaryotes	Vertebrate	Revese Transcribing	RNA	Enveloped		Spumavirus	Macaque simian foamy virus	5	5	12	12	Spherical	90				381510		Attach to receptor Internalization and partial uncoating.
Eukaryotes	Vertebrate	dsRNA	RNA	Non-enveloped	Picobirnaviridae	Picobirnavirus	Picobirnavirus	4	4	4	4	Icosahedral	38				28716.3	2	virus penetrates into cytoplasm
Eukaryotes	Vertebrate	dsRNA	RNA	Non-enveloped	Reoviridae	Seadornavirus	Liao ning virus	12	12	21	21		65				143720	13	endocytosis
Eukaryotes	Vertebrate	dsRNA	RNA	Non-enveloped		Coltivirus	Colorado tick fever virus	15	15	29	29	Icosahedral	70				179503	2 to 13	clathrin-mediated endocytosis
Eukaryotes	Vertebrate	dsRNA	RNA	Non-enveloped		Rotavirus	Eyach virus	13	13	18.5	18.5	Icosahedral	80				267947	2 to 13	clathrin-mediated endocytosis
Eukaryotes	Vertebrate	ssRNA(+)	RNA	Enveloped		Orthohepevirus	Hepatitis E virus rat	6	6	7.2	7.2	Icosahedral	33				18807	1	clathrin-mediated endocytosis
Eukaryotes	Vertebrate	ssRNA(+)	RNA	Enveloped	Coronaviridae	Alphacoronavirus	Feline infectious peritonitis virus	10	9	30	30	Spherical	120				904320		endocytosis
Eukaryotes	Vertebrate	ssRNA(+)	RNA	Enveloped		Torovirus	Torovirus	2	2	28	28	Spherical	130				1.14976e+06		endocytosis
Eukaryotes	Vertebrate	ssRNA(+)	RNA	Non-enveloped	Astroviridae	Mamastrovirus	Mamastrovirus 5	2	2	7	7	Icosahedral	35				22437.9	3	endocytosis
Eukaryotes	Vertebrate	ssRNA(+)	RNA	Non-enveloped	Caliciviridae	Norovirus	Norwalk virus	3	3	8	8	Icosahedral	40				33493.3	3	endocytosis
Eukaryotes	Vertebrate	ssRNA(+)	RNA	Enveloped	Flaviviridae	Flavivirus (Zika)	Dengue virus 1	1	1	11	11	Spherical	50				65416.7		clathrin-mediated endocytosis
Eukaryotes	Vertebrate	ssRNA(+)	RNA	Enveloped		Hepacivirus	Hepatitis C virus	2	2	10	10	Spherical	50				65416.7		clathrin-mediated endocytosis
Eukaryotes	Vertebrate	ssRNA(+)	RNA	Non-enveloped	Picornaviridae	Cardiovirus	Human TMEV-like cardiovirus	1	2	7.8	7.8	Icosahedral	30				14130	3	endocytosis
Eukaryotes	Vertebrate	ssRNA(+)	RNA	Non-enveloped		Enterovirus	Enterovirus C	1	1	8	8	Icosahedral	30				14130	3	endocytosis
Eukaryotes	Vertebrate	ssRNA(+)	RNA	Non-enveloped		Hepatovirus	Hepatovirus G	1	1	7.478	7.478	Icosahedral	30				14130	3	endocytosis
Eukaryotes	Vertebrate	ssRNA(+)	RNA	Non-enveloped		Mischivirus	Aichivirus F	1	1	7.56	8.25	Icosahedral	30				14130	3	endocytosis
Eukaryotes	Vertebrate	ssRNA(+)	RNA	Non-enveloped		Salivirus	Salivirus A	1	1	7.99	7	Icosahedral	30				14130	3	endocytosis
Eukaryotes	Vertebrate	ssRNA(+)	RNA	Enveloped	Togaviridae	Alphavirus	Sindbis virus	4	4	12	12	Icosahedral	67				157399	4	clathrin-mediated endocytosis
Eukaryotes	Vertebrate	ssRNA(+)	RNA	Enveloped		Rubivirus	Rubella virus	2	2	9.7	9.7	Icosahedral	67				157399	4	clathrin-mediated endocytosis
Eukaryotes	Vertebrate	ssRNA(-)	RNA	Enveloped	Rhabdoviridae	Ledantevirus	Nkolbisson ledantevirus	5	5	11	11	bullet/cylinder	80	120			602880		receptors mediates endocytosis
Eukaryotes	Vertebrate	ssRNA(-)	RNA	Enveloped		Lyssavirus	Lyssavirus Ozernoe	5	5	11.98	11	bullet/cylinder		180	75		794812		receptors mediates endocytosis
Eukaryotes	Vertebrate	ssRNA(-)	RNA	Enveloped	Filoviridae	Ebolavirus	Ebolavirus	7	9	19	19	filamentous	80	970			4873280		macropinocytosis
Eukaryotes	Vertebrate	ssRNA(-)	RNA	Enveloped		Marburgvirus	Marburg marburgvirus	7	7	19	19	filamentous	80	1400			7033600		macropinocytosis
Eukaryotes	Vertebrate	ssRNA(-)	RNA	Enveloped	Paramyxoviridae	Henipavirus	Mojiang virus	6	9	18	18	Spherical	150				1766250		fusion with cell membrane
Eukaryotes	Vertebrate	ssRNA(-)	RNA	Enveloped		Morbilivirus	Canine morbillivirus	7	7	16	16	Spherical	175				2.80474e+06		fusion with cell membrane
Eukaryotes	Vertebrate	ssRNA(-)	RNA	Enveloped		Respirovirus	Human respirovirus 1	10	10	15	15	Spherical	150				1766250		fusion with cell membrane
Eukaryotes	Vertebrate	ssRNA(-)	RNA	Enveloped	Pneumoviridae	Metapneumovirus	Human metapneumovirus	8	9	13	13	Spherical	150				1766250		fusion with cell membrane
Eukaryotes	Vertebrate	ssRNA(-)	RNA	Enveloped		Pneumovirus	Human orthopneumovirus	11	11	15	15	Spherical	150				1766250		fusion with cell membrane
Eukaryotes	Vertebrate	ssRNA(-)	RNA	Enveloped	Arenaviridae	Mammarenavirus	Mammarenavirus	3	3	17	11	Spherical	180				3052080		fusion with cell membrane
Eukaryotes	Vertebrate	ssRNA(-)	RNA	Enveloped	Hantaviridae	Orthohantavirus	Maporal orthohantavirus	4	3	17	17	Spherical	100				523333		fusion with cell membrane
Eukaryotes	Vertebrate	ssRNA(-)	RNA	Enveloped	Orthomyxoviridae	Alphainfluenzavirus	Influenza A virus	12	12	13.5	13.5	Spherical	100				523333		endocytosis
Eukaryotes	Vertebrate	ssRNA(-)	RNA	Enveloped		Influenza B virus	Influenza B virus	17	17	13.5	13.5	Spherical	100				523333		endocytosis
Eukaryotes	Vertebrate	ssRNA(-)	RNA	Enveloped		Influenza C virus	Influenza C virus	6	6	12.55	10	Spherical	100				523333		clathrin-mediated endocytosis
Eukaryotes	Vertebrate	dsDNA	dsDNA	Enveloped	Herpesviridae	Mardivirus	Sphenicid alphaherpesvirus 1	86	86	164.54	175	Icosahedral	160				2.14357e+06	16	endocytosis
Eukaryotes	Vertebrate	dsDNA	dsDNA	Enveloped		Muromegalovirus	Murid betaherpesvirus 2	167	167	230	230	Icosahedral	175				2.80474e+06	16	endocytosis
Eukaryotes	Vertebrate	dsDNA	dsDNA	Enveloped		Macavirus	Bovine gammaherpesvirus 6	79	79	144.9	180	Icosahedral	175				2.80474e+06	16	endocytosis
Eukaryotes	Vertebrate	dsDNA	dsDNA	Enveloped	Alloherpesviridae	Batrachovirus	Ranid herpesvirus 3	186	186	207.91	225	Icosahedral	175				2.80474e+06	16	endocytosis
Eukaryotes	Vertebrate	dsDNA	dsDNA	Enveloped		Cyprinivirus	Cyprinid herpesvirus 2	154	154	290.3	248	Icosahedral	200				4.18667e+06	16	endocytosis
Eukaryotes	Vertebrate	dsDNA	dsDNA	Enveloped		Ictalurivirus	Ictalurid herpesvirus 2	91	91	142.92	134	Icosahedral	200				4.18667e+06	16	endocytosis
Eukaryotes	Vertebrate	dsDNA	dsDNA	Non-enveloped	Adenoviridae	Aviadenovirus	Fowl aviadenovirus B	39	39	45.78	36	Icosahedral	90				381510	25	endocytosis
Eukaryotes	Vertebrate	dsDNA	dsDNA	Non-enveloped	Papillomaviridae	Deltapapillomavirus	Deltapapillomavirus 4	8	8	8	8	Icosahedral	60				113040	7	endocytosis
Eukaryotes	Vertebrate	dsDNA	dsDNA	Non-enveloped		Dyorhopapillomavirus	Equus caballus papillomavirus 7	7	7	7.5	7.5	Icosahedral	60				113040	7	endocytosis
Eukaryotes	Vertebrate	dsDNA	dsDNA	Non-enveloped		Lambdapapillomavirus	Lynx rufus papillomavirus type 1	7	7	8	8	Icosahedral	55				87069.6	7	endocytosis
Eukaryotes	Vertebrate	dsDNA	dsDNA	Enveloped	Asfarviridae	Asfivirus	African swine fever virus	161	161	180	180	Icosahedral	195				3.88045e+06	189-217	endocytosis
Eukaryotes	Vertebrate	dsDNA	dsDNA	Enveloped	Iridoviridae	Lymphocystivirus	Lymphocystis disease virus Sa	183	183	208.5	100	Icosahedral	235				6.79175e+06	189-217	endocytosis
Eukaryotes	Vertebrate	dsDNA	dsDNA	Enveloped		Megalocytivirus	Scale drop disease virus	129	129	124.24	110	Icosahedral	170				2.57114e+06	189-217	endocytosis
Eukaryotes	Vertebrate	dsDNA	dsDNA	Enveloped		Ranavirus	Ambystoma tigrinum virus	95	95	106.33	160	Icosahedral	235				6.79175e+06	133/147	endocytosis
Eukaryotes	Vertebrate	dsDNA	dsDNA	Enveloped	Poxviridae	Avipoxvirus	Flamingopox virus FGPVKD09	285	256	293.12	300	brick		330	280	200	18480000		endocytosis
Eukaryotes	Vertebrate	dsDNA	dsDNA	Enveloped		Capripoxvirus	Sheeppox virus	148	148	149.96	154	brick		300	270	200	16200000		endocytosis
Eukaryotes	Vertebrate	dsDNA	dsDNA	Enveloped		Crocodylidpoxvirus	Nile crocodilepox virus	173	173	190	190	ovoid		275	155		3.4576e+06		endocytosis
Eukaryotes	Vertebrate	dsDNA	dsDNA	Enveloped		Leporipoxvirus	Rabbit fibroma virus	165	165	160	160	brick		300	250	200	15000000		endocytosis
Eukaryotes	Vertebrate	dsDNA	dsDNA	Enveloped		Parapoxvirus	Seal parapoxvirus	120	120	127.94	140	ovoid		275	155		3.4576e+06		endocytosis
Eukaryotes	Vertebrate	ssDNA	ssDNA	Non-enveloped	Anelloviridae	Deltatorquevirus	Torque teno tupaia virus	3	3	2.2	3.8	Icosahedral	32				17148.6	1	penetrates into the hostcell
Eukaryotes	Vertebrate	ssDNA	ssDNA	Non-enveloped		Lambdatorquevirus	Torque teno zalophus virus 1	3	3	2.1	2.1	Icosahedral	23				6367.4	1	penetrates into the hostcell
Eukaryotes	Vertebrate	ssDNA	ssDNA	Non-enveloped		Gyrovirus	Ashy storm petrel gyrovirus	4	4	2.3	2.3	Icosahedral	25				8177.08	1	penetrates into the hostcell
Eukaryotes	Vertebrate	ssDNA	ssDNA	Non-enveloped	Circoviridae	Circovirus	Porcine circovirus 2	3	3	1.76	2	Icosahedral	17				2571.14	1	penetrates into the hostcell
Eukaryotes	Vertebrate	ssDNA	ssDNA	Non-enveloped	Genomoviridae	Gemytondvirus	Faeces associated gemycircularvirus 12	2	2	2.17	2.17	Icosahedral	20				4186.67	1	penetrates into the hostcell
Eukaryotes	Vertebrate	ssDNA	ssDNA	Non-enveloped	Parvoviridae	Amdoparvovirus	Amdoparvovirus	2	2	4.66	4.8	Icosahedral	22				5572.45	1	endocytosis
Eukaryotes	Vertebrate	Revese Transcribing	dsDNA	Enveloped	Hepadnaviridae	Avihepadnavirus	Duck hepatitis B virus	7	7	3.02	3.2	Icosahedral	42				38772.7	4	penetrates into the hostcell
Eukaryotes	Vertebrate	Revese Transcribing	RNA	Enveloped	Retroviridae	Alpharetrovirus	Avian leukemia virus	3	3	7.4	7.2	Spherical	90				381510		penetrates into the hostcell
Eukaryotes	Vertebrate	Revese Transcribing	RNA	Enveloped		Betaretrovirus	Squirrel monkey retrovirus	4	4	8.79	10	Spherical	90				381510		penetrates into the hostcell
Eukaryotes	Vertebrate	dsRNA	RNA	Non-enveloped	Birnaviridae	Aquabirnavirus	Tellina virus 1	2	2	6.39	6	Icosahedral	70				179503	13	penetrates into the hostcell
Eukaryotes	Vertebrate	dsRNA	RNA	Non-enveloped	Reoviridae	Aquareovirus	Aquareovirus C	12	12	23.69	24	Icosahedral	75				220781	2	endocytosis
Eukaryotes	Vertebrate	dsRNA	RNA	Non-enveloped		Orbivirus	Bluetongue virus	11	11	19.2	19.2	Icosahedral	80				267947	2	endocytosis
Eukaryotes	Vertebrate	ssRNA(+)	RNA	Enveloped	Hepeviridae	Piscihepevirus	Cutthroat trout virus	3	3	7.3	7.3	Icosahedral	34				20569.1	1	endocytosis
Eukaryotes	Vertebrate	ssRNA(+)	RNA	Enveloped	Arteriviridae	Dipartevirus		13		13	13	Spherical	52.5				75728		endocytosis
Eukaryotes	Vertebrate	ssRNA(+)	RNA	Enveloped		Nesartevirus		15		15	15	Spherical	52.5				75728		endocytosis
Eukaryotes	Vertebrate	ssRNA(+)	RNA	Enveloped	Coronaviridae	Gammacoronavirus	Turkey coronavirus	11	11	27.65	32	Spherical	120				904320		endocytosis
Eukaryotes	Vertebrate	ssRNA(+)	RNA	Enveloped		Deltacoronavirus	Bulbul coronavirus HKU11	9	9	26	26	Spherical	120				904320		endocytosis
Eukaryotes	Vertebrate	ssRNA(+)	RNA	Enveloped		Bafinivirus	Fathead minnow nidovirus 1	5	5	27.32	28	Spherical	130				1.14976e+06		endocytosis
Eukaryotes	Vertebrate	ssRNA(+)	RNA	Non-enveloped	Picornaviridae	Ampivirus	Ampivirus A1	1	1	9.21	9	Icosahedral	30				14130	3	endocytosis
Eukaryotes	Vertebrate	ssRNA(+)	RNA	Non-enveloped		Aquamavirus	Seal picornavirus type 1	1	1	6.72	6.7	Icosahedral	30				14130	3	endocytosis
Eukaryotes	Vertebrate	ssRNA(+)	RNA	Non-enveloped	Aquamavirus	Avastrovirus	Avastrovirus 2	2	2	7	7	Icosahedral	35				22437.9	3	endocytosis
Eukaryotes	Vertebrate	ssRNA(+)	RNA	Non-enveloped	Caliciviridae	Lagovirus	Rabbit hemorrhagic disease virus	2	2	7.44	8.3	Icosahedral	35				22437.9	3	endocytosis
Eukaryotes	Vertebrate	ssRNA(+)	RNA	Enveloped	Flaviviridae	Pestivirus	Classical swine fever virus strain Eystrup	1	1	12	12	Spherical	50				65416.7		endocytosis
Eukaryotes	Vertebrate	ssRNA(+)	RNA	Non-enveloped	Nodaviridae	Betanodavirus	Redspotted grouper nervous necrosis virus	3	3	4.5	4.5	Icosahedral	30				14130	3	penetrates into the hostcell
Eukaryotes	Vertebrate	ssRNA(-)	RNA	Enveloped	Bornaviridae	Orthobornavirus	Parrot bornavirus 4	6	6	8.9	8.9	Spherical	100				523333		endocytosis
Eukaryotes	Vertebrate	ssRNA(-)	RNA	Enveloped	Nyamiviridae	Nyavirus	Sierra Nevada virus	6	6	11.8	11.6	Spherical	115				795925		penetrates into the hostcell
Eukaryotes	Vertebrate	ssRNA(-)	RNA	Enveloped	Rhabdoviridae	Hapavirus	Mossuril hapavirus	10	10	13.1	12	bullet	50	190			372875		endocytosis
Eukaryotes	Vertebrate	ssRNA(-)	RNA	Enveloped	Filoviridae	Cuevavirus	Lloviu cuevavirus	9	9	19	19	filament	80	1400			7033600		endocytosis
Eukaryotes	Vertebrate	ssRNA(-)	RNA	Enveloped	Paramyxoviridae	Aquaparamyxovirus	Salmon aquaparamyxovirus	6	9	17	17	spherical	150				1766250		attachement to host cell
Eukaryotes	Plant	ssDNA	ssDNA	Non-enveloped	Geminiviridae	Begomovirus	Cotton leaf curl Gezira virus	6	6	2.76	5.2	Icosahedral	22	38			5572.45	1	virus penetrates inside the cell
Eukaryotes	Plant	ssDNA	ssDNA	Non-enveloped		Curtovirus	Beet curly top virus	6	6	3	3	Icosahedral	22	38			5572.45	1	virus penetrates inside the cell
Eukaryotes	Plant	ssDNA	ssDNA	Non-enveloped		Mastrevirus	Maize streak virus	4	4	2.8	2.8	Icosahedral	22	38			5572.45	1	virus penetrates inside the cell
Eukaryotes	Plant	ssDNA	ssDNA	Non-enveloped	Nanoviridae	Babuvirus	Cardamom bushy dwarf virus	5	5	9.7	8	Icosahedral	19				3589.54	1	virus penetrates inside the cell
Eukaryotes	Plant	Revese Transcribing	dsDNA	Non-enveloped	Caulimoviridae	Caulimovirus	Atractylodes mild mottle virus	6	6	8	8	Icosahedral	50				65416.7	7	virus penetrates inside the cell
Eukaryotes	Plant	Revese Transcribing	dsDNA	Non-enveloped		Badnavirus	Banana streak virus	3	3	7.2	7.2	bacilliform		495	30		349718	3	virus penetrates inside the cell
Eukaryotes	Plant	Revese Transcribing	dsDNA	Non-enveloped		Cavemovirus	Cassava vein mosaic virus	5	5	8	8	Icosahedral	50				65416.7	7	virus penetrates inside the cell
Eukaryotes	Plant	Revese Transcribing	dsDNA	Non-enveloped		Solendovirus	Tobacco vein clearing virus	4	4	7.7	7.7	Icosahedral	50				65416.7	7	virus penetrates inside the cell
Eukaryotes	Plant	Revese Transcribing	dsDNA	Non-enveloped		Soymovirus	Water chestnut soymovirus 1	9	9	8	8	Icosahedral	50				65416.7	7	virus penetrates inside the cell
Eukaryotes	Plant	Revese Transcribing	dsDNA	Non-enveloped		Tungrovirus	Rice tungro bacilliform virus	4	4	8	8	bacilliform		130	30		91845	3	virus penetrates inside the cell
Eukaryotes	Plant	dsRNA	RNA	Non-enveloped	Partitiviridae	Alphapartitivirus	Medicago sativa alphapartitivirus 1	2	2	3.7	3.7	Icosahedral	37.5				27597.7	2	virus penetrates inside the cell
Eukaryotes	Plant	dsRNA	RNA	Non-enveloped		Betapartitivirus	Heterobasidion partitivirus 8	2	2	4.5	6	Icosahedral	37.5				27597.7	2	virus penetrates inside the cell
Eukaryotes	Plant	dsRNA	RNA	Non-enveloped		Deltapartitivirus	Pepper cryptic virus 1	2	2	3	3	Icosahedral	37.5				27597.7	2	virus penetrates inside the cell
Eukaryotes	Plant	dsRNA	RNA	Non-enveloped	Reoviridae	Fijivirus	Maize rough dwarf virus	16	16	29	29	Icosahedral	37.5				27597.7	2	virus penetrates inside the cell
Eukaryotes	Plant	dsRNA	RNA	Non-enveloped		Oryzavirus	Rice ragged stunt virus	12	12	26	26	Icosahedral	70				179503	2	virus penetrates inside the cell
Eukaryotes	Plant	dsRNA	RNA	Non-enveloped		Phytoreovirus	Wound tumor virus	9	9	14.4	26	Icosahedral	70				179503	2	virus penetrates inside the cell
Eukaryotes	Plant	ssRNA(+)	RNA	Non-enveloped	Marnaviridae	Marnavirus	Heterosigma akashiwo RNA virus	1	1	8.6	8.6	Icosahedral	25				8177.08	3	virus penetrates inside the cell
Eukaryotes	Plant	ssRNA(+)	RNA	Non-enveloped	Secoviridae	Cheravirus	Stocky prune virus	2	2	4.4	10	Icosahedral	28				11488.2	3	virus penetrates inside the cell
Eukaryotes	Plant	ssRNA(+)	RNA	Non-enveloped		Comovirus	Broad bean stain virus	2	2	3.75	12.5	Icosahedral	30				14130	3	virus penetrates inside the cell
Eukaryotes	Plant	ssRNA(+)	RNA	Non-enveloped		Fabavirus	Peach leaf pitting-associated virus	2	2	9	9	Icosahedral	30				14130	3	virus penetrates inside the cell
Eukaryotes	Plant	ssRNA(+)	RNA	Non-enveloped		Nepovirus	Potato virus U	2	2	10.7	9.5	Icosahedral	30				14130	3	virus penetrates inside the cell
Eukaryotes	Plant	ssRNA(+)	RNA	Non-enveloped		Sadwavirus	Satsuma dwarf virus	2	2	12	12	Icosahedral	28				11488.2	3	virus penetrates inside the cell
Eukaryotes	Plant	ssRNA(+)	RNA	Non-enveloped		Sequivirus	Dandelion yellow mosaic virus	1	1	9	9	Icosahedral	28				11488.2	3	virus penetrates inside the cell
Eukaryotes	Plant	ssRNA(+)	RNA	Non-enveloped		Torradovirus	Lettuce necrotic leaf curl virus	5	5	13	13	Icosahedral	30				14130	3	virus penetrates inside the cell
Eukaryotes	Plant	ssRNA(+)	RNA	Non-enveloped		Waikavirus	Brassica napus RNA virus 1	2	2	12	12	Icosahedral	30				14130	3	virus penetrates inside the cell
Eukaryotes	Plant	ssRNA(+)	RNA	Non-enveloped	Alphaflexiviridae	Allexivirus	Alfalfa virus S	6	6	9	9	rod	12	800			90432		virus penetrates inside the cell
Eukaryotes	Plant	ssRNA(+)	RNA	Non-enveloped		Mandarivirus	Citrus yellow vein clearing virus	6	6	7.5	7.5	rod	13	650			86232.2		virus penetrates inside the cell
Eukaryotes	Plant	ssRNA(+)	RNA	Non-enveloped		Platypuvirus	Donkey orchid symptomless virus	6	6	7.8	9	rod	12	800			90432		virus penetrates inside the cell
Eukaryotes	Plant	ssRNA(+)	RNA	Non-enveloped		Potexvirus	Potexvirus	4	4	5.8	6.5	rod	12	735			83084.4		virus penetrates inside the cell
Eukaryotes	Plant	ssRNA(+)	RNA	Non-enveloped		Lolavirus	Lolium latent virus	6	6	7.6	7.6	rod	13	640			84905.6		virus penetrates inside the cell
Eukaryotes	Plant	ssRNA(+)	RNA	Non-enveloped	Betaflexiviridae	Capillovirus	Mume virus A	2	2	7	7	rod	12	640			72345.6		virus penetrates inside the cell
Eukaryotes	Plant	ssRNA(+)	RNA	Non-enveloped		Carlavirus	Potato virus P	6	6	7.5	7.5	rod	12	735			83084.4		virus penetrates inside the cell
Eukaryotes	Plant	ssRNA(+)	RNA	Non-enveloped		Chordovirus	Carrot Ch virus 1	3	3	8	8	rod	11	700			66489.5		virus penetrates inside the cell
Eukaryotes	Plant	ssRNA(+)	RNA	Non-enveloped		Citrivirus	Citrus leaf blotch virus	3	3	8.7	8.7	rod	12	960			108518		virus penetrates inside the cell
Eukaryotes	Plant	ssRNA(+)	RNA	Non-enveloped		Vitivirus	Grapevine virus J	5	5	7.6	7.6	rod	12	775			87606		virus penetrates inside the cell
Eukaryotes	Plant	ssRNA(+)	RNA	Non-enveloped		Trichovirus	Phlomis mottle virus	3	3	7.26	7.8	rod	11	700			66489.5		virus penetrates inside the cell
Eukaryotes	Plant	ssRNA(+)	RNA	Non-enveloped		Tepovirus	Prunus virus T	3	3	6.5	6.5	rod	12	640			72345.6		virus penetrates inside the cell
Eukaryotes	Plant	ssRNA(+)	RNA	Non-enveloped		Robigovirus	Cherry twisted leaf associated virus	7	7	8.5	8.5	rod	12	800			90432		virus penetrates inside the cell
Eukaryotes	Plant	ssRNA(+)	RNA	Non-enveloped		Prunevirus	Caucasus prunus virus	4	4	8.2	8.7	rod	12	960			108518		virus penetrates inside the cell
Eukaryotes	Plant	ssRNA(+)	RNA	Non-enveloped		Foveavirus	Grapevine virus T	5	5	8.7	9	rod	12	800			90432		virus penetrates inside the cell
Eukaryotes	Plant	ssRNA(+)	RNA	Non-enveloped		Divavirus	Ocimum basilicum RNA virus 1	2	2	7	7	rod	12	640			72345.6		virus penetrates inside the cell
Eukaryotes	Plant	ssRNA(+)	RNA	Non-enveloped	Tymoviridae	Tymovirus	Cacao yellow mosaic virus	1	1	6.8	6.3	Icosahedral	30				14130	3	virus penetrates inside the cell
Eukaryotes	Plant	ssRNA(+)	RNA	Non-enveloped		Marafivirus	Alfalfa virus F	1	1	7	7	Icosahedral	30				14130	3	virus penetrates inside the cell
Eukaryotes	Plant	ssRNA(+)	RNA	Non-enveloped		Maculavirus	Grapevine Red Globe virus	2	2	6.8	7.5	Icosahedral	30				14130	3	virus penetrates inside the cell
Eukaryotes	Plant	ssRNA(+)	RNA	Non-enveloped	Virgaviridae	Tobamovirus	Nopal tobamovirus 2	4	4	6.5	6.5	rod	18	300			76302		virus penetrates inside the cell
Eukaryotes	Plant	ssRNA(+)	RNA	Non-enveloped		Pomovirus	Beet virus Q	9	9	12.5	12.5	rod	21	435			150590		virus penetrates inside the cell
Eukaryotes	Plant	ssRNA(+)	RNA	Non-enveloped		Pecluvirus	Indian peanut clump virus	8	8	11	11	rod	21	450			155783		virus penetrates inside the cell
Eukaryotes	Plant	ssRNA(+)	RNA	Non-enveloped		Hordeivirus	Poa semilatent virus	6	6	5.11	10	rod	22.5	370			147040		virus penetrates inside the cell
Eukaryotes	Plant	ssRNA(+)	RNA	Non-enveloped		Furovirus	Japanese soil-borne wheat mosaic virus	6	6	10	10	rod	20	460			144440		virus penetrates inside the cell
Eukaryotes	Plant	ssRNA(+)	RNA	Non-enveloped	Bromoviridae	Alfamovirus	Alfalfa mosaic virus	4	4	8.2	8.2	Icosahedral	18				3052.08	1	virus penetrates inside the cell
Eukaryotes	Plant	ssRNA(+)	RNA	Non-enveloped		Oleavirus	Olive latent virus 2	4	4	8.3	6.2	Icosahedral	26				9198.11	1	virus penetrates inside the cell
Eukaryotes	Plant	ssRNA(+)	RNA	Non-enveloped		Ilarvirus	Tea plant line pattern virus	4	4	7.9	8.7	Icosahedral	29				12763.6	3	virus penetrates inside the cell
Eukaryotes	Plant	ssRNA(+)	RNA	Non-enveloped		Bromovirus	Cassia yellow blotch virus	4	4	7.9	8.1	Icosahedral	26				9198.11	3	virus penetrates inside the cell
Eukaryotes	Plant	ssRNA(+)	RNA	Non-enveloped		Anulavirus	Cassava Ivorian bacilliform virus	4	4	8.2	10.5	Icosahedral	30				14130	3	virus penetrates inside the cell
Eukaryotes	Plant	ssRNA(+)	RNA	Non-enveloped	Closteroviridae	Ampelovirus	Pineapple mealybug wilt-associated virus 3	6	7	11.87	18	rod	11.5	1800			186869		virus penetrates inside the cell
Eukaryotes	Plant	ssRNA(+)	RNA	Non-enveloped		Closterovirus	Blackcurrant leafroll-associated virus 1	10	10	16.99	17.4	rod	11.5	1725			179083		virus penetrates inside the cell
Eukaryotes	Plant	ssRNA(+)	RNA	Non-enveloped		Crinivirus	Diodia vein chlorosis virus	10	10	16.23	17.6	rod	11.5	1750			181678		virus penetrates inside the cell
Eukaryotes	Plant	ssRNA(+)	RNA	Non-enveloped		Velarivirus	Cordyline virus 3	10	10	16.27	16.5	rod	10	1600			125600		virus penetrates inside the cell
Eukaryotes	Plant	ssRNA(+)	RNA	Non-enveloped	Luteoviridae	Luteovirus	Barley yellow dwarf virus MAV	7	7	5.27	5.5	Icosahedral	28				11488.2	3	virus penetrates inside the cell
Eukaryotes	Plant	ssRNA(+)	RNA	Non-enveloped	Potyviridae	Brambyvirus	Blackberry virus Y	2	2	11	11	rod	13.5	800			114453		virus penetrates inside the cell
Eukaryotes	Plant	ssRNA(+)	RNA	Non-enveloped	Solemoviridae	Sobemovirus	Solanum nodiflorum mottle virus	4	4	4	4	Icosahedral	30				14130	3	virus penetrates inside the cell
Eukaryotes	Plant	ssRNA(+)	RNA	Non-enveloped	Tombusviridae	Zeavirus	Maize necrotic streak virus	7	5	4	4	Icosahedral	31				15590.6	3	virus penetrates inside the cell
Eukaryotes	Plant	ssRNA(+)	RNA	Non-enveloped		Gallantivirus	Galinsoga mosaic virus	5	5	4	4	Icosahedral	34				20569.1	3	virus penetrates inside the cell
Eukaryotes	Plant	ssRNA(+)	RNA	Non-enveloped		Aureusvirus	Yam spherical virus	5	5	4.4	4.4	Icosahedral	30				14130	3	virus penetrates inside the cell
Eukaryotes	Plant	ssRNA(+)	RNA	Non-enveloped		Panicovirus	Bermuda grass latent virus	6	6	4	4.6	Icosahedral	31				15590.6	3	virus penetrates inside the cell
Eukaryotes	Plant	ssRNA(+)	RNA	Non-enveloped	Benyviridae	Benyvirus	Beet necrotic yellow vein virus	10	10	15	15	rod	20	237.5			74575		virus penetrates inside the cell
Eukaryotes	Plant	ssRNA(-)	RNA	Enveloped	Rhabdoviridae	Cytorhabdovirus	Rice stripe mosaic virus	7	7	13	13	bullet		180	75		794812		virus penetrates inside the cell
Eukaryotes	Plant	ssRNA(-)	RNA	Enveloped	Fimoviridae	Emaravirus	Actinidia chlorotic ringspot-associated emaravirus	5	5	14.14	12.2	Spherical	100				523333		virus penetrates inside the cell
Eukaryotes	Plant	ssRNA(-)	RNA	Enveloped	Tospoviridae	Orthotospovirus	Groundnut ringspot virus	3	3	12.8	17	Spherical	100				523333		virus penetrates inside the cell
Eukaryotes	Protozoan	dsDNA	dsDNA	Non-enveloped	Marseilleviridae	Marseillevirus	Marseillevirus marseillevirus	457	428	368.45	368	Icosahedral	250				8.17708e+06		phogacytosis
Eukaryotes	Protozoan	dsDNA	dsDNA	Non-enveloped			Insectomime virus	477	477	386.63		Icosahedral	225				5.96109e+06		phogacytosis	Boughalmi, M., Pagnier, I., Aherfi, S., Colson, P., Raoult, D., & La Scola, B. (2013). First Isolation of a Marseillevirus in the Diptera Syrphidae Eristalis tenax. Intervirology, 56(6), 386–394. https://doi.org/10.1159/000354560
Eukaryotes	Protozoan	dsDNA	dsDNA	Non-enveloped			Tunisvirus fontaine2	484	484	380.01		Icosahedral	226				6.04093e+06		phogacytosis	Boughalmi, M. , Saadi, H. , Pagnier, I. , Colson, P. , Fournous, G. , Raoult, D. and La Scola, B. (2013), Mimiviridae and Marseilleviridae isolation. Environ Microbiol, 15: 2000-2007. doi:10.1111/1462-2920.12068
Eukaryotes	Protozoan	dsDNA	dsDNA	Non-enveloped			Noumeavirus	452	452	376.2		Icosahedral	200				4.18667e+06		phogacytosis	Fabre, E., Jeudy, S., Santini, S., Legendre, M., Trauchessec, M., Couté, Y., Claverie, J.M. and Abergel, C., (2017. Noumeavirus replication relies on a transient remote control of the host nucleus. Nature communications, 8(1), pp.1-12.
Eukaryotes	Protozoan	dsDNA	dsDNA	Non-enveloped			Golden Marseillevirus	296	296	360.61		Icosahedral	200				4.18667e+06		phogacytosis	Dos Santos, R.N., Campos, F.S., De Albuquerque, N.R.M., Finoketti, F., Côrrea, R.A., Cano-Ortiz, L., Assis, F.L., Arantes, T.S., Roehe, P.M. and Franco, A.C., (2016) A new marseillevirus isolated in Southern Brazil from Limnoperna fortunei. Scientific reports, 6(1), pp.1-8.
Eukaryotes	Protozoan	dsDNA	dsDNA	Non-enveloped			Tokyovirus A1	472	470	372.7		Icosahedral	200				4.18667e+06		phogacytosis	Takemura M. (2016). Morphological and Taxonomic Properties of Tokyovirus, the First Marseilleviridae Member Isolated from Japan. Microbes and environments, 31(4), 442–448. doi:10.1264/jsme2.ME16107
Eukaryotes	Protozoan	dsDNA	dsDNA	Non-enveloped			Lausannevirus	444	444	346.75		Icosahedral	200				4.18667e+06		phogacytosis	Thomas, V., Bertelli, C., Collyn, F., Casson, N., Telenti, A., Goesmann, A., Croxatto, A. and Greub, G., (2011) Lausannevirus, a giant amoebal virus encoding histone doublets. Environmental microbiology, 13(6), pp.1454-1466.
Eukaryotes	Protozoan	dsDNA	dsDNA	Non-enveloped			Brazilian marseillevirus	491	491	362.27		Icosahedral	250				8.17708e+06		phogacytosis	Dornas, F.P., Assis, F.L., Aherfi, S., Arantes, T., Abrahão, J.S., Colson, P. and La Scola, B., (2016) A Brazilian Marseillevirus is the founding member of a lineage in family Marseilleviridae. Viruses, 8(3), p.76.
Eukaryotes	Protozoan	dsDNA	dsDNA	Non-enveloped			Melbournevirus	403	403	369.36		Icosahedral	200				4.18667e+06	309	phogacytosis	Doutre, G., Philippe, N., Abergel, C. and Claverie, J.M., (2014) Genome analysis of the first Marseilleviridae representative from Australia indicates that most of its genes contribute to virus fitness. Journal of virology, 88(24), pp.14340-14349.
Eukaryotes	Protozoan	dsDNA	dsDNA	Non-enveloped	Mimiviridae	Cafeteriavirus	Cafeteria roenbergensis virus BV-PW1	544	544	617.45	730	Icosahedral	300				14130000		phogacytosis
Eukaryotes	Protozoan	dsDNA	dsDNA	Non-enveloped			AcanthAmoebal-NCLDV polyphaga mimivirus	1258	911	1181.4		Icosahedral	500				6.54167e+07	972-1200	phogacytosis	Klose, T., Kuznetsov, Y.G., Xiao, C., Sun, S., McPherson, A. and Rossmann, M.G., (2010) The three-dimensional structure of Mimivirus. Intervirology, 53(5), pp.268-273.
Eukaryotes	Protozoan	dsDNA	dsDNA	Non-enveloped			Megavirus chiliensis	1123	1120	1259.2		Icosahedral	520				7.35849e+07		phogacytosis	Arslan, D., Legendre, M., Seltzer, V., Abergel, C. and Claverie, J.M., (2011) Distant Mimivirus relative with a larger genome highlights the fundamental features of Megaviridae. Proceedings of the National Academy of Sciences, 108(42), pp.17486-17491.
Eukaryotes	Protozoan	dsDNA	dsDNA	Non-enveloped			Moumouvirus australiensis	900	900	1098		Icosahedral	420				38772720		phogacytosis	Jeudy, S., Bertaux, L., Alempic, J.M., Lartigue, A., Legendre, M., Belmudes, L., Santini, S., Philippe, N., Beucher, L., Biondi, E.G. and Juul, S., (2020) Exploration of the propagation of transpovirons within Mimiviridae reveals a unique example of commensalism in the viral world. The ISME journal, 14(3), pp.727-739.
Eukaryotes	Protozoan	dsDNA	dsDNA	Non-enveloped			AcanthAmoebal-NCLDV polyphaga moumouvirus	915	894	1021.35		Icosahedral	420				38772720		phogacytosis	Yoosuf, N., Yutin, N., Colson, P., Shabalina, S.A., Pagnier, I., Robert, C., Azza, S., Klose, T., Wong, J., Rossmann, M.G. and La Scola, B., (2012) Related giant viruses in distant locations and different habitats: Acanthamoeba polyphaga moumouvirus represents a third lineage of the Mimiviridae that is close to the megavirus lineage. Genome biology and evolution, 4(12), pp.1324-1330.
Eukaryotes	Protozoan	dsDNA	dsDNA	Non-enveloped			Tupanvirus deep ocean	1276	1276	1439.51		Icosahedral	450				47688750		phogacytosis	Abrahão, J., Silva, L., Silva, L.S., Khalil, J.Y.B., Rodrigues, R., Arantes, T., Assis, F., Boratto, P., Andrade, M., Kroon, E.G. and Ribeiro, B., (2018) Tailed giant Tupanvirus possesses the most complete translational apparatus of the known virosphere. Nature communications, 9(1), pp.1-12.
Eukaryotes	Protozoan	dsDNA	dsDNA	Non-enveloped			Hirudovirus strain Sangsue	992	992	1181.04		Icosahedral	420				38772720		phogacytosis	Boughalmi, M., Pagnier, I., Aherfi, S., Colson, P., Raoult, D. and La Scola, B., (2013) First isolation of a giant virus from wild Hirudo medicinalis leech: Mimiviridae isolation in Hirudo medicinalis. Viruses, 5(12), pp.2920-2930.
Eukaryotes	Protozoan	dsDNA	dsDNA	Non-enveloped			Bodo saltans virus	1207	1207	1385.87		Icosahedral	300				14130000		phogacytosis	Deeg, C.M., Chow, C.E.T. and Suttle, C.A., (2018) The kinetoplastid-infecting Bodo saltans virus (BsV), a window into the most abundant giant viruses in the sea. Elife, 7, p.e33014.
Eukaryotes	Protozoan	dsDNA	dsDNA	Enveloped		Pandoravirus	Pandoravirus salinus	1647	1430	2473.87		ovoid		1000	500		1.30833e+08		phogacytosis	Philippe, N., Legendre, M., Doutre, G., Couté, Y., Poirot, O., Lescot, M., Arslan, D., Seltzer, V., Bertaux, L., Bruley, C. and Garin, J., (2013) Pandoraviruses: amoeba viruses with genomes up to 2.5 Mb reaching that of parasitic eukaryotes. Science, 341(6143), pp.281-286.
Eukaryotes	Protozoan	dsDNA	dsDNA	Enveloped			Pandoravirus dulcis	1339	1070	1908.52		ovoid		1000	500		1.30833e+08		phogacytosis	Philippe, N., Legendre, M., Doutre, G., Couté, Y., Poirot, O., Lescot, M., Arslan, D., Seltzer, V., Bertaux, L., Bruley, C. and Garin, J., (2013) Pandoraviruses: amoeba viruses with genomes up to 2.5 Mb reaching that of parasitic eukaryotes. Science, 341(6143), pp.281-286.
Eukaryotes	Protozoan	dsDNA	dsDNA	Enveloped		Pithovirus	Pithovirus sibericum	467	467	610	610	ovoid		1100	500		1.43917e+08		phogacytosis	Legendre, M., Bartoli, J., Shmakova, L., Jeudy, S., Labadie, K., Adrait, A., Lescot, M., Poirot, O., Bertaux, L., Bruley, C. and Couté, Y., (2014) Thirty-thousand-year-old distant relative of giant icosahedral DNA viruses with a pandoravirus morphology. Proceedings of the National Academy of Sciences, 111(11), pp.4274-4279.
Eukaryotes	Protozoan	dsDNA	dsDNA	Enveloped			Orpheovirus	1199		1470		ovoid		1000	500		1.30833e+08		phogacytosis	Andreani, J., Khalil, J.Y., Baptiste, E., Hasni, I., Michelle, C., Raoult, D., Levasseur, A. and La Scola, B., (2018) Orpheovirus IHUMI-LCC2: a new virus among the giant viruses. Frontiers in microbiology, 8, p.2643.
Eukaryotes	Protozoan	dsDNA	dsDNA	Enveloped		Medusaviridae	Medusavirus	461		381		Icosahedral	260				9.19811e+06		phogacytosis	Yoshikawa, G., Blanc-Mathieu, R., Song, C., Kayama, Y., Mochizuki, T., Murata, K., Ogata, H. and Takemura, M., (2019) Medusavirus, a novel large DNA virus discovered from hot spring water. Journal of virology, 93(8).
Eukaryotes	Alga	dsDNA	dsDNA	Enveloped	Phycodnaviridae	Chlorovirus	Paramecium bursaria chlorella virus MT325	845	845	314.335		Icosahedral	160				2.14357e+06	169	attaches to cell
Eukaryotes	Alga	dsDNA	dsDNA	Enveloped		Prasinovirus	Ostreococcus lucimarinus virus 1	255	250	187.07		Icosahedral	111				715727
Eukaryotes	Alga	dsDNA	dsDNA	Enveloped		Coccolithovirus	Emiliania huxleyi virus 145	505	547	399.87		Icosahedral	160				2.14357e+06
Eukaryotes	Alga	dsDNA	dsDNA	Enveloped		Phaeovirus	Feldmannia irregularis virus a	156	156	191.4		Icosahedral	135				1.2876e+06
Eukaryotes	Alga	dsDNA	dsDNA	Enveloped			Feldmannia species virus	150	150	154.64		Icosahedral	135				1.2876e+06
Eukaryotes	Alga	dsDNA	dsDNA	Enveloped		Prymnesiovirus	Phaeocystis globosa virus 14T	444	443	452.89	302.5	Icosahedral	135				1.2876e+06	169	attaches to cell
Eukaryotes	Alga	dsDNA	dsDNA	Enveloped		Raphidovirus	Heterosigma akashiwo virus 01	246	246	274.79	295	Icosahedral	160				2.14357e+06	169	attaches to cell
Eukaryotes	Protozoan	dsDNA	dsDNA	Enveloped	unclassified	Faustovirus E12	Faustovirus	496	496	466	466	Icosahedral	240				7234560		phagocytosis	Reteno, D.G., Benamar, S., Khalil, J.B., Andreani, J., Armstrong, N., Klose, T., Rossmann, M., Colson, P., Raoult, D. and La Scola, B., (2015) Faustovirus, an asfarvirus-related new lineage of giant viruses infecting amoebae. Journal of virology, 89(13), pp.6585-6594.
Eukaryotes	Protozoan	dsDNA	dsDNA	Enveloped	unclassified	Mollivirus	Mollivirus sibericum	523	523	651	651	Spherical	600				113040000		phagocytosis	Legendre, M., Lartigue, A., Bertaux, L., Jeudy, S., Bartoli, J., Lescot, M., Alempic, J.M., Ramus, C., Bruley, C., Labadie, K. and Shmakova, L., (2015) In-depth study of Mollivirus sibericum, a new 30,000-y-old giant virus infecting Acanthamoeba. Proceedings of the National Academy of Sciences, 112(38), pp.E5327-E5335.
Eukaryotes	Protozoan	dsDNA	dsDNA	Enveloped	unclassified	Pacmanvirus	Pacmanvirus	465		395.405		Icosahedral	175				2.80474e+06		phagocytosis	Andreani, J., Khalil, J.Y.B., Sevvana, M., Benamar, S., Di Pinto, F., Bitam, I., Colson, P., Klose, T., Rossmann, M.G., Raoult, D. and La Scola, B., (2017) Pacmanvirus, a new giant icosahedral virus at the crossroads between Asfarviridae and Faustoviruses. Journal of virology, 91(14).
Eukaryotes	Protozoan	dsDNA	dsDNA	Enveloped	unclassified	Cedratvirus	Cedratvirus	636	643	575.161		ovoid		875	500		1.14479e+08		phagocytosis	Bertelli, C., Mueller, L., Thomas, V., Pillonel, T., Jacquier, N. and Greub, G., (2017) Cedratvirus lausannensis–digging into Pithoviridae diversity. Environmental microbiology, 19(10), pp.4022-4034.
Eukaryotes	Alga	ssDNA	ssDNA	Non-enveloped	Bacilladnaviridae	Bacilladnavirus	Bacilladnavirus	9	9	5	5	Icosahedral	38				28716.3
Eukaryotes	Protozoan	dsRNA	RNA	Non-enveloped	Chrysoviridae	Chrysovirus	Helminthosporium victoriae 145S virus	4	4	12.5	12.5	Icosahedral	37.5				27597.7	1
Eukaryotes	Protozoan	dsRNA	RNA	Non-enveloped	Partitiviridae	Cryspovirus	Cryptosporidium parvum virus 1	2	2	4	4	Icosahedral	37.5				27597.7	2	virus enters the cell
Eukaryotes	Protozoan	dsRNA	RNA	Non-enveloped	Reoviridae	Mimoreovirus	Micromonas pusilla reovirus	11	11	25	25	Icosahedral	92.5				414194	13	endocytosis
Eukaryotes	Protozoan	dsRNA	RNA	Non-enveloped	Totiviridae	Giardiavirus	Giardia lamblia virus	2	2	6.277	6.277	Icosahedral	36				24416.6	2	endocytosis
Eukaryotes	Protozoan	dsRNA	RNA	Non-enveloped		Leishmaniavirus	Leishmania aethiopica RNA virus	5	5	5.3	5.3	Icosahedral	33				18807	2	endocytosis
Eukaryotes	Protozoan	dsRNA	RNA	Non-enveloped		Trichomonasvirus	Trichomonas vaginalis virus 4	2	2	4.8	4.8	Icosahedral	36				24416.6	2	endocytosis
Eukaryotes	Alga	ssRNA(+)	RNA	Non-enveloped		Bacillarnavirus	Chaetoceros socialis forma radians RNA virus 1	2	2	9	9	Icosahedral	31				15590.6	3	endocytosis
Eukaryotes	Alga	ssRNA(+)	RNA	Non-enveloped		Labyrnavirus	Aurantiochytrium single-stranded RNA virus 01	2	2	9	9	Icosahedral	25				8177.08	3	endocytosis
Eukaryotes	Alga	ssRNA(+)	RNA	Non-enveloped	Alvernaviridae	Dinornavirus	Heterocapsa circularisquama RNA virus 01	2	2	4.4	4.4	Icosahedral	34				20569.1	3	endocytosis
Eukaryotes	Invertebrate	dsDNA	dsDNA	Enveloped	Malacoherpes-viridae	Aurivirus	Abalone herpesvirus Victoria/AUS/2009	118	118	212	212	Icosahedral	150				1766250	16	attachement to host cell
Eukaryotes	Invertebrate	dsDNA	dsDNA	Enveloped		Ostreavirus	Ostreid herpesvirus 1	127	127	207.44	134	Icosahedral	175				2.80474e+06	16	attachement to host cell
Eukaryotes	Invertebrate	dsDNA	dsDNA	Enveloped	Baculoviridae	Alphabaculovirus	Helicoverpa armigera nucleopolyhedrovirus	137	137	130	130	Rod	21	260			90008.1		endocytosis
Eukaryotes	Invertebrate	dsDNA	dsDNA	Enveloped	Hytrosaviridae	Glossinavirus	Glossina pallidipes salivary gland hypertrophy virus	174	174	190	190	Rod	50	1000			1962500		penetrates into the host
Eukaryotes	Invertebrate	dsDNA	dsDNA	Enveloped		Muscavirus	Musca domestica salivary gland hypertrophy virus	108	108	124	124	Rod	50	680			1334500		penetrates into the host
Eukaryotes	Invertebrate	dsDNA	dsDNA	Enveloped	Iridoviridae	Iridovirus	Invertebrate iridescent virus 31	203	203	220.22	176.5	Icosahedral	185				3.31355e+06	147	endocytosis
Eukaryotes	Invertebrate	dsDNA	dsDNA	Enveloped		Chloriridovirus	Invertebrate iridescent virus 3	126	126	191	135	Icosahedral	180				3052080	189-217	endocytosis
Eukaryotes	Invertebrate	dsDNA	dsDNA	Enveloped	Nimaviridae	Whispovirus	White spot syndrome virus	177	177	309.28	300	ovoid		275	120		2072400
Eukaryotes	Invertebrate	dsDNA	dsDNA	Enveloped	Nudiviridae	Alphanudivirus	Oryctes rhinoceros nudivirus	139	139	127.62	112.5	rod shape	100	400			3140000		pinocytosis
Eukaryotes	Invertebrate	dsDNA	dsDNA	Enveloped		Betanudivirus	Heliothis zea nudivirus	154	154	228	230	rod shape	80	400			2009600		pinocytosis
Eukaryotes	Invertebrate	dsDNA	dsDNA	Enveloped	Entomopoxvirinae	Alphaentomopoxvirus	Anomala cuprea entomopoxvirus	263	263	245.72	315	ovoid		450	250		14718750		endocytosis
Eukaryotes	Invertebrate	dsDNA	dsDNA	Enveloped		Betaentomopoxvirus	Mythimna separata entomopoxvirus 'L'	306	306	281.18	225	ovoid		350	250		1.14479e+07		endocytosis
Eukaryotes	Invertebrate	dsDNA	dsDNA	Enveloped		Gammaentomopoxvirus		315		315	315	ovoid		320	230		8.85899e+06		endocytosis
Eukaryotes	Invertebrate	ssDNA	ssDNA	Non-enveloped	Genomoviridae	Gemyduguivirus	Dragonfly-associated circular virus 3	4	4	2.2	2.2	Icosahedral	20				4186.67	1	attachement to host cell
Eukaryotes	Invertebrate	ssDNA	ssDNA	Non-enveloped	Parvoviridae	Ambidensovirus	Asteroid ambidensovirus 1	2	2	5.05	6	Icosahedral	22				5572.45	1	endocytosis
Eukaryotes	Invertebrate	ssDNA	ssDNA	Non-enveloped		Brevidensovirus	Dipteran brevidensovirus 1	3	3	4	4	Icosahedral	22				5572.45	1	endocytosis
Eukaryotes	Invertebrate	ssDNA	ssDNA	Non-enveloped	Bidnaviridae	Bidensovirus	Bombyx mori bidensovirus	7	7	12.5	6	Icosahedral	25				8177.08	1	endocytosis
Eukaryotes	Invertebrate	dsRNA	RNA	Non-enveloped	Birnaviridae	Entomobirnavirus	Drosophila X virus	4	4	6.5	6.5	Icosahedral	70				179503	13	endocytosis
Eukaryotes	Invertebrate	dsRNA	RNA	Non-enveloped	Reoviridae	Cardoreovirus	Eriocheir sinensis reovirus	12	12	23.91	20	Icosahedral	55				87069.6	2	endocytosis
Eukaryotes	Invertebrate	dsRNA	RNA	Non-enveloped		Cypovirus	Cypovirus 2	12	12	24	25	Icosahedral	65				143720	2	endocytosis
Eukaryotes	Invertebrate	ssRNA(+)	RNA	Enveloped	Roniviridae	Alphamesonivirus	Alphamesonivirus 3	6	6	20	20	Spherical	70				179503		endocytosis
Eukaryotes	Invertebrate	ssRNA(+)	RNA	Enveloped		Okavirus	Yellow head virus	5	4	26.66	26	bacilliform	25	200			98125		endocytosis
Eukaryotes	Invertebrate	ssRNA(+)	RNA	Non-enveloped	Dicistroviridae	Aparavirus	Israeli acute paralysis virus	3	3	9.5	10	Icosahedral	30				14130	3	penetrates into the cell
Eukaryotes	Invertebrate	ssRNA(+)	RNA	Non-enveloped	Iflaviridae	Iflavirus	Psammotettix alienus iflavirus 1	1	1	10.84	8.5	Icosahedral	30				14130	3	penetrates into the cell
Eukaryotes	Invertebrate	ssRNA(+)	RNA	Non-enveloped	Alphatetraviridae	Betatetravirus	Nudaurelia capensis beta virus	3	2	6.5	6.5	Icosahedral	40				33493.3	4	penetrates into the cell
Eukaryotes	Invertebrate	ssRNA(+)	RNA	Non-enveloped	Solinviviridae	Invictavirus	Solenopsis invicta virus 3	2	2	10.4	11	Icosahedral	33				18807		penetrates into the cell
Eukaryotes	Invertebrate	ssRNA(-)	RNA	Enveloped	Feraviridae	Orthoferavirus	Ferak feravirus	5	5	12.5	12.5	Spherical	100				523333		endocytosis
Eukaryotes	Invertebrate	ssRNA(-)	RNA	Enveloped	Jonviridae	Orthojonvirus	Jonchet jonvirus	4	4	14	13.7	Spherical	80				267947		endocytosis
Eukaryotes	Invertebrate	ssRNA(-)	RNA	Enveloped	Phasmaviridae	Goukovirus	Gouleako goukovirus	3	3	11	11	Spherical	100				523333		endocytosis
Eukaryotes	Fungi	dsDNA	dsDNA	Non-enveloped		Rhizidiovirus		5		25.5	25.5	Icosahedral	60				113040
Eukaryotes	Fungi	ssDNA	ssDNA	Non-enveloped	Genomoviridae	Gemycircularvirus	Gemycircularvirus sp.	3	3	2.17	2.17	Icosahedral	20				4186.67	1	penetrates into the cell
Eukaryotes	Fungi	dsRNA	RNA	Non-enveloped	Megabirnaviridae	Megabirnavirus	Rosellinia necatrix megabirnavirus 2-W8	4	4	16.94	16	Icosahedral	50				65416.7	1	penetrates into the cell
Eukaryotes	Fungi	dsRNA	RNA	Non-enveloped	Totiviridae	Totivirus	Xanthophyllomyces dendrorhous virus L1B	2	2	4.62	5.5	Icosahedral	40				33493.3	3	remains intracellular
Eukaryotes	Fungi	dsRNA	RNA	Non-enveloped		Botybirnavirus	Bipolaris maydis botybirnavirus 1	2	2	12.42	12	Icosahedral	35				22437.9		penetrates into the cell
Eukaryotes	Fungi	ssRNA(+)	RNA	Non-enveloped	Alphaflexiviridae	Botrexvirus	Botrytis virus X	5	5	7	7	filament	13	720			95518.8		penetrates into the cell
Eukaryotes	Fungi	ssRNA(+)	RNA	Non-enveloped	Barnaviridae	Barnavirus	Mushroom bacilliform virus	4	4	4	4	Icosahedral		50	20		10466.7	1	penetartes into the cell
Eukaryotes	Fungi	ssRNA(-)	RNA	Enveloped	Mymonaviridae	Sclerotimonavirus	Sclerotinia sclerotiorum negative-stranded RNA virus 4	5	5	10	10	filament	20	350			109900		penetrates into the cell
Prokaryote	Bacteria	dsDNA	dsDNA	Non-enveloped	Corticoviridae	Corticovirus	Pseudoalteromonas phage Cr39582	20	20	10.58	10	Icosahedral	56				91905.7	21	attaches to cell
Prokaryote	Bacteria	dsDNA	dsDNA	Enveloped	Plasmaviridae	Plasmavirus	Acholeplasma virus L2	14	14	12	12	Spherical	80				267947
Prokaryote	Bacteria	dsDNA	dsDNA	Non-enveloped	Tectiviridae	Tectivirus	EnteroPhage phage L17	31	31	15	15	Icosahedral	66				150456	25	attaches to cell
Prokaryote	Bacteria	dsDNA	dsDNA	Non-enveloped	Sphaerolipoviridae	Gammasphaerolipovirus	Thermus virus P23-77	37	37	17.04	18	Icosahedral	65				143720	28
Prokaryote	Bacteria	dsDNA	dsDNA	Non-enveloped	Myoviridae	Cp220virus	Campylobacter phage CP20	202	202	174.82	197	Icosahedral	93				420947		attaches to cell
Prokaryote	Bacteria	dsDNA	dsDNA	Non-enveloped		Cp8virus	Campylobacter phage PC5	175	172	131.1	132	Icosahedral	96				463012		attaches to cell (adsorption)
Prokaryote	Bacteria	dsDNA	dsDNA	Non-enveloped		Felixo1virus	Escherichia virus TP1	158	132	86	86	Icosahedral	73				203586		attaches to cell (adsorption)
Prokaryote	Bacteria	dsDNA	dsDNA	Non-enveloped		P2virus	Mannheimia virus PHL101	50	49	34.5	34	Icosahedral	60				113040	7	attaches to cell (adsorption)
Prokaryote	Bacteria	dsDNA	dsDNA	Non-enveloped		Spo1virus	Bacillus phage vB_BsuM-Goe2	230	226	146.14	145	Icosahedral	108				659249	16	attaches to cell (adsorption)
Prokaryote	Bacteria	dsDNA	dsDNA	Non-enveloped		Twortvirus	Staphylococcus virus Twort	195	195	130.7	135	Icosahedral	89				368934	16	attaches to cell (adsorption)
Prokaryote	Bacteria	dsDNA	dsDNA	Non-enveloped		T4virus	Escherichia virus T4	288	278	169	169	Icosahedral		120	86		464469	13	attaches to cell (adsorption)
Prokaryote	Bacteria	dsDNA	dsDNA	Non-enveloped		Bcep78virus	Burkholderia virus Bcep43	65	65	48.02	47	Icosahedral	50				65416.7		attaches to cell (adsorption)
Prokaryote	Bacteria	dsDNA	dsDNA	Non-enveloped		Bcepmuvirus	Burkholderia virus phiE255	55	55	37.45	38.5	Icosahedral	80				267947		attaches to cell (adsorption)
Prokaryote	Bacteria	dsDNA	dsDNA	Non-enveloped		Bxz1virus	Mycobacterium phage Ghost	266	231	155.16	156	Icosahedral	80				267947		attaches to cell (adsorption)
Prokaryote	Bacteria	dsDNA	dsDNA	Non-enveloped		Cd119virus	Clostridium phage CDKM15	79	79	50.61	55	Icosahedral	50				65416.7		attaches to cell (adsorption)
Prokaryote	Bacteria	dsDNA	dsDNA	Non-enveloped		Hapunavirus	Halomonas virus HAP1	46	46	39.24	40	Icosahedral	50				65416.7		attaches to cell (adsorption)
Prokaryote	Bacteria	dsDNA	dsDNA	Non-enveloped		Muvirus	Escherichia virus Mu	55	55	36.71	40	Icosahedral	54				82406.2		attaches to cell (adsorption)
Prokaryote	Bacteria	dsDNA	dsDNA	Non-enveloped		Pbunavirus	Escherichia phage vB_EcoM-Ro157lw	109	109	72.18	65.8	Icosahedral	75				220781		attaches to cell (adsorption)
Prokaryote	Bacteria	dsDNA	dsDNA	Non-enveloped		P1virus	Escherichia virus P1	117	110	100	100	Icosahedral	85				321392		attaches to cell (adsorption)
Prokaryote	Bacteria	dsDNA	dsDNA	Non-enveloped		Hp1virus	Vibrio virus K139	44	44	33.1	33	Icosahedral	60				113040		attaches to cell
Prokaryote	Bacteria	dsDNA	dsDNA	Non-enveloped		Phage G	Bacillus virus G	694	675	497.513	497.513	Icosahedral	160				2.14357e+06		attaches to cell (adsorption)	Hua, Jianfei, Alexis Huet, Carlos A. Lopez, Katerina Toropova, Welkin H. Pope, Robert L. Duda, Roger W. Hendrix, and James F. Conway. (2017) Capsids and genomes of jumbo-sized bacteriophages reveal the evolutionary reach of the HK97 fold. MBio 8, no. 5
Prokaryote	Bacteria	dsDNA	dsDNA	Non-enveloped		Schizot4virus	Vibrio phage VH7D	327	327	246.96	244	Icosahedral		140	70		359007		attaches to cell (adsorption)
Prokaryote	Bacteria	dsDNA	dsDNA	Non-enveloped		Phage vs.	Cronobacter phage vB_CsaM_GAP32	571	545	358.663	358.663	Icosahedral	115				795925		attaches to cell (adsorption)
Prokaryote	Bacteria	dsDNA	dsDNA	Non-enveloped		Phage121Q	Escherichia phage 121Q	618	611	348.532	348.532	Icosahedral	116				816869		attaches to cell (adsorption)
Prokaryote	Bacteria	dsDNA	dsDNA	Non-enveloped		Phage PBECO4	Escherichia phage PBECO 4	551	551	348.113	348.113	Icosahedral	132				1.20365e+06		attaches to cell (adsorption)
Prokaryote	Bacteria	dsDNA	dsDNA	Non-enveloped		Phage vB_KleM-RaK2	EnteroPhage phage vB_KleM-RaK2	541	534	345.809	345.809	Icosahedral	123				973854		attaches to cell (adsorption)
Prokaryote	Bacteria	dsDNA	dsDNA	Non-enveloped		Phage 201ϕ2-1	Pseudomonas phage 201phi2-1	462	461	316.674	316.674	Icosahedral	129				1.12343e+06		attaches to cell (adsorption)
Prokaryote	Bacteria	dsDNA	dsDNA	Non-enveloped		Phage phiPA3	Pseudomonas phage PhiPA3	382	375	309.208	309.208	Icosahedral	100				523333		attaches to cell (adsorption)
Prokaryote	Bacteria	dsDNA	dsDNA	Non-enveloped		Phage OBP	seudomonas phage OBP	309	309	284.757	284.757	Icosahedral	119				881900		attaches to cell (adsorption)
Prokaryote	Bacteria	dsDNA	dsDNA	Non-enveloped		Phage Lu 11	Pseudomonas phage Lu11	391	391	280.538	280.538	Icosahedral	124				997800		attaches to cell (adsorption)
Prokaryote	Bacteria	dsDNA	dsDNA	Non-enveloped		Phage ϕKZ	Pseudomonas virus phiKZ	306	306	280.334	280.334	Icosahedral	120				904320		attaches to cell (adsorption)
Prokaryote	Bacteria	dsDNA	dsDNA	Non-enveloped		Phage KTN4	Pseudomonas phage KTN4	368	368	279.593	279.593	Icosahedral	130				1.14976e+06		attaches to cell (adsorption)
Prokaryote	Bacteria	dsDNA	dsDNA	Non-enveloped		Phage ϕR1-37	Yersinia phage phiR1-37	372	667	262.391	262.391	Icosahedral	138				1.37536e+06		attaches to cell (adsorption)
Prokaryote	Bacteria	dsDNA	dsDNA	Non-enveloped		Phage PaBG	Pseudomonas phage PaBG	308	308	258.139	258.139	Icosahedral	136				1.31642e+06		attaches to cell (adsorption)
Prokaryote	Bacteria	dsDNA	dsDNA	Non-enveloped		Phage vB_BpuM_BpSp	Bacillus phage vB_BpuM-BpSp	318	318	255.569	255.569	Icosahedral	137				1.34567e+06		attaches to cell (adsorption)
Prokaryote	Bacteria	dsDNA	dsDNA	Non-enveloped		Phage P-SSM2	Prochlorococcus phage P-SSM2	335	334	252.401	252.401	Icosahedral	115				795925		attaches to cell (adsorption)
Prokaryote	Bacteria	dsDNA	dsDNA	Non-enveloped		Phage ϕpp2	Vibrio virus KVP40	386	382	246.421	246.421	Icosahedral		90	50		117750		attaches to cell (adsorption)
Prokaryote	Bacteria	dsDNA	dsDNA	Non-enveloped		KVP40	Vibrio phage KVP40	415	381	244.834	244.834	Icosahedral		140	70		359007		attaches to cell (adsorption)
Prokaryote	Bacteria	dsDNA	dsDNA	Non-enveloped		RSL1	Ralstonia virus RSL1	345	343	231.255	231.255	Icosahedral	150				1766250		attaches to cell (adsorption)
Prokaryote	Bacteria	dsDNA	dsDNA	Non-enveloped		ϕAS5	Aeromonas phage phiAS5	343	343	225.268	225.268	Icosahedral		121	71		319213		attaches to cell (adsorption)
Prokaryote	Bacteria	dsDNA	dsDNA	Non-enveloped		0305Φ8-36	Bacillus phage 0305phi8-36	246	246	218.948	218.948	Icosahedral	95				448693		attaches to cell (adsorption)
Prokaryote	Bacteria	dsDNA	dsDNA	Non-enveloped		EL	Pseudomonas phage EL	201	201	211.215	211.215	Icosahedral	140				1.43603e+06		attaches to cell (adsorption)
Prokaryote	Bacteria	dsDNA	dsDNA	Non-enveloped	Siphoviridae	ΦCbK	Caulobacter virus phiCbK	364	338	215.71	215.71	Icosahedral		205	56		336441		attaches to cell (adsorption)
Prokaryote	Bacteria	dsDNA	dsDNA	Non-enveloped		Phage CcrColossus	Caulobacter phage CcrColossus	476	448	279.967	279.967			292	95		1.37914e+06		attaches to cell (adsorption)
Prokaryote	Bacteria	dsDNA	dsDNA	Non-enveloped		CcrMagneto	Caulobacter virus Magneto	335	335	218.92	218.929	Icosahedral		211	58		371464		attaches to cell (adsorption)
Prokaryote	Bacteria	dsDNA	dsDNA	Non-enveloped		CcrSwift	Caulobacter virus Swift	370	343	219.216	219.216	Icosahedral		219	63		454887		attaches to cell (adsorption)
Prokaryote	Bacteria	dsDNA	dsDNA	Non-enveloped		CcrKarma	Caulobacter virus Karma	379	353	221.828	221.828	Icosahedral		205	61		399201		attaches to cell (adsorption)
Prokaryote	Bacteria	dsDNA	dsDNA	Non-enveloped		CcrRogue	Caulobacter virus Rogue	373	350	223.72	223.72	Icosahedral		205	60		386220		attaches to cell (adsorption)
Prokaryote	Bacteria	dsDNA	dsDNA	Non-enveloped		Phicbkvirus	Caulobacter phage CcrBL10	335	335	220.93	209			205	60		386220		attaches to cell (adsorption)
Prokaryote	Bacteria	dsDNA	dsDNA	Non-enveloped	Siphoviridae	Phage Pg1	Mycobacterium phage PG1	100	100	69	70	Icosahedral	60				113040	7	attaches to cell
Prokaryote	Bacteria	dsDNA	dsDNA	Non-enveloped		Jerseyvirus	Salmonella virus SP101	57	57	41.87	42	Icosahedral	63				130858		attaches to cell (adsorption)
Prokaryote	Bacteria	dsDNA	dsDNA	Non-enveloped		Reyvirus	Mycobacterium virus Rey	175	153	83.72	83	Icosahedral	75				220781		attaches to cell (adsorption)
Prokaryote	Bacteria	dsDNA	dsDNA	Non-enveloped		T1virus	Escherichia virus T1	78	78	48.83	50	Icosahedral	60				113040		attaches to cell (adsorption)
Prokaryote	Bacteria	dsDNA	dsDNA	Non-enveloped		Cecivirus	Bacillus virus IEBH	86	86	53	53	Icosahedral	55				87069.6		attaches to cell (adsorption)
Prokaryote	Bacteria	dsDNA	dsDNA	Non-enveloped		C5virus	Lactobacillus phage Ld17	50	50	32.97	31	Icosahedral	60				113040		attaches to cell (adsorption)
Prokaryote	Bacteria	dsDNA	dsDNA	Non-enveloped		C2virus	Lactococcus phage M6162	38	38	22	22	Prolate		56	41		49264.5		attaches to cell (adsorption)
Prokaryote	Bacteria	dsDNA	dsDNA	Non-enveloped		Bronvirus	Mycobacterium virus Faith1	141	129	75.96	72.5	Icosahedral	80				267947		attaches to cell (adsorption)
Prokaryote	Bacteria	dsDNA	dsDNA	Non-enveloped		Barnyardvirus	Mycobacterium phage Cborch11	94	94	68.5	70	Icosahedral	60				113040		attaches to cell (adsorption)
Prokaryote	Bacteria	dsDNA	dsDNA	Non-enveloped		Andromedavirus	Bacillus virus Andromeda	79	79	49	49	Icosahedral	55				87069.6		attaches to cell (adsorption)
Prokaryote	Bacteria	dsDNA	dsDNA	Non-enveloped		Bignuzvirus	Mycobacterium phage Nazo	83	83	48.87	70	Icosahedral	80				267947		attaches to cell (adsorption)
Prokaryote	Bacteria	dsDNA	dsDNA	Non-enveloped		Lambdavirus	Escherichia virus DE3	58	56	42.93	48	Icosahedral	60				113040	7	attaches to cell (adsorption)
Prokaryote	Bacteria	dsDNA	dsDNA	Non-enveloped		L5virus	Mycobacterium virus Peaches	86	86	51.37	52	Icosahedral	60				113040		attaches to cell (adsorption)
Prokaryote	Bacteria	dsDNA	dsDNA	Non-enveloped		Hk578virus	Escherichia phage vB_EcoS_PNS1	57	57	43.94	42.5	Icosahedral	60				113040		attaches to cell (adsorption)
Prokaryote	Bacteria	dsDNA	dsDNA	Non-enveloped		E125virus	Burkholderia virus phi6442	71	71	48.67	50	Icosahedral	63				130858		attaches to cell (adsorption)
Prokaryote	Bacteria	dsDNA	dsDNA	Non-enveloped		D3virus	Pseudomonas virus D3	103	99	56.42	98	Icosahedral	55				87069.6		attaches to cell (adsorption)
Prokaryote	Bacteria	dsDNA	dsDNA	Non-enveloped		D3112virus	Pseudomonas virus PA1KOR	51	51	34.5	37	Icosahedral	40				33493.3		attaches to cell (adsorption)
Prokaryote	Bacteria	dsDNA	dsDNA	Non-enveloped		Corndogvirus	Mycobacterium phage Vorrps	127	127	71.77	70	prolate		173	43		167402		attaches to cell (adsorption)
Prokaryote	Bacteria	dsDNA	dsDNA	Non-enveloped		Cjw1virus	Mycobacterium phage ABCat	145	143	76	75	Icosahedral	60				113040		attaches to cell (adsorption)
Prokaryote	Bacteria	dsDNA	dsDNA	Non-enveloped		Chivirus	Escherichia phage Utah	73	73	59	59	Icosahedral	66				150456		attaches to cell (adsorption)
Prokaryote	Bacteria	dsDNA	dsDNA	Non-enveloped		Che9cvirus	Mycobacterium phage Sbash	89	89	55.83	52	prolate		150	60		282600		attaches to cell (adsorption)
Prokaryote	Bacteria	dsDNA	dsDNA	Non-enveloped		Che8virus	Mycobacterium virus Shauna1	107	107	59.31	57	Icosahedral	60				113040		attaches to cell (adsorption)
Prokaryote	Bacteria	dsDNA	dsDNA	Non-enveloped		Charlievirus	Mycobacterium phage Chewbacca	74	74	43	43	Icosahedral		65	50		85041.7		attaches to cell (adsorption)
Prokaryote	Bacteria	dsDNA	dsDNA	Non-enveloped		Spbetavirus	Bacillus phage phi3T	201	201	128	134	Icosahedral	81				278121		attaches to cell (adsorption)
Prokaryote	Bacteria	dsDNA	dsDNA	Non-enveloped		Sk1virus	Lactococcus phage ASCC287	60	58	34.5	28	Icosahedral	45				47688.8		attaches to cell (adsorption)
Prokaryote	Bacteria	dsDNA	dsDNA	Non-enveloped		Sfi21dt1virus	Streptococcus phage VS-2018b	15	15	15.61	35	Icosahedral	60				113040		attaches to cell (adsorption)
Prokaryote	Bacteria	dsDNA	dsDNA	Non-enveloped		Sfi11virus	Streptococcus phage CHPC933	38	38	32.18	40	Icosahedral	100				523333		attaches to cell (adsorption)
Prokaryote	Bacteria	dsDNA	dsDNA	Non-enveloped		Sap6virus	Enterococcus phage BC611	88	87	54	56			120	45		127170		attaches to cell (adsorption)
Prokaryote	Bacteria	dsDNA	dsDNA	Non-enveloped		Phijl1virus	Lactobacillus virus phiJL1	46	46	37	37	Icosahedral	59				107482		attaches to cell (adsorption)
Prokaryote	Bacteria	dsDNA	dsDNA	Non-enveloped		Phietavirus	Staphylococcus virus 55	77	77	41.9	43	Icosahedral	50				65416.7		attaches to cell (adsorption)
Prokaryote	Bacteria	dsDNA	dsDNA	Non-enveloped		Phic31virus	Streptomyces virus TG1	55	54	40.47	43	Icosahedral	53				77912.3		attaches to cell (adsorption)
Prokaryote	Bacteria	dsDNA	dsDNA	Non-enveloped		Pbi1virus	Mycobacterium phage KandZ	86	86	64	64	Icosahedral	60				113040		attaches to cell (adsorption)
Prokaryote	Bacteria	dsDNA	dsDNA	Non-enveloped		P23virus	Thermus virus P23-45	117	117	84	84	Icosahedral	100				523333		attaches to cell (adsorption)
Prokaryote	Bacteria	dsDNA	dsDNA	Non-enveloped		Omegavirus	Mycobacterium phage Duke13	240	239	111	109	Icosahedral	100				523333		attaches to cell (adsorption)
Prokaryote	Bacteria	dsDNA	dsDNA	Non-enveloped		N15virus	Escherichia virus N15	60	60	46	46	Icosahedral	60				113040		attaches to cell (adsorption)
Prokaryote	Bacteria	dsDNA	dsDNA	Non-enveloped		Liefievirus	Mycobacterium phage Pinnie	66	66	44.84	42	Icosahedral	70				179503		attaches to cell (adsorption)
Prokaryote	Bacteria	dsDNA	dsDNA	Non-enveloped		T5virus	Escherichia phage Gostya9	146	134	101.66	121	Icosahedral	90				381510	13	attaches to cell (adsorption)
Prokaryote	Bacteria	dsDNA	dsDNA	Non-enveloped		Tm4virus	Mycobacterium Phage Niklas	98	97	60.98	57	Icosahedral	60				113040		attaches to cell (adsorption)
Prokaryote	Bacteria	dsDNA	dsDNA	Non-enveloped		Tp21virus	Bacillus phage BMBtpLA3	59	59	37	37	Icosahedral	58				102109		attaches to cell (adsorption)
Prokaryote	Bacteria	dsDNA	dsDNA	Non-enveloped		Triavirus	Staphylococcus phage vB_SauS_fPfSau02	68	68	45.1	43	prolate		100	45		105975		attaches to cell (adsorption)
Prokaryote	Bacteria	dsDNA	dsDNA	Non-enveloped		Wbetavirus	Bacillus phage AP631	56	56	39.5	38	Icosahedral	50				65416.7		attaches to cell (adsorption)
Prokaryote	Bacteria	dsDNA	dsDNA	Non-enveloped		Xp10virus	Xanthomonas virus phil7	58	58	44	44	Icosahedral	53				77912.3		attaches to cell (adsorption)
Prokaryote	Bacteria	dsDNA	dsDNA	Non-enveloped		Yuavirus	Pseudomonas virus LKO4	89	89	61.81	60	prolate		72	51		98005.7		attaches to cell (adsorption)
Prokaryote	Bacteria	dsDNA	dsDNA	Non-enveloped		Biseptimavirus	Staphylococcus phage SA345ruMSSAST8		64	42.73	41	Icosahedral	60				113040		attaches to cell (adsorption)
Prokaryote	Bacteria	dsDNA	dsDNA	Non-enveloped	Podoviridae	Phikmvvirus	Pseudomonas virus phiKMV	49	49	42	42	Icosahedral	62.5				127767		attaches to cell
Prokaryote	Bacteria	dsDNA	dsDNA	Non-enveloped		P22virus	Escherichia phage N7		56	39	41	Icosahedral	62.5				127767	7	attaches to cell
Prokaryote	Bacteria	dsDNA	dsDNA	Non-enveloped		Phieco32virus	Escherichia phage EP335		125	77	77	prolate		145	44		146910
Prokaryote	Bacteria	dsDNA	dsDNA	Non-enveloped		N4virus	Escherichia phage PMBT57	74	74	70.8	70	Icosahedral	70				179503	9	attaches to cell
Prokaryote	Bacteria	dsDNA	dsDNA	Non-enveloped		T7virus	Escherichia phage vB_EcoP-Ro45lw	50	50	40	41	Icosahedral	60				113040	7	attaches to cell
Prokaryote	Bacteria	dsDNA	dsDNA	Non-enveloped		Luz24virus	Pseudomonas virus PaP4	70	70	44	45	Icosahedral	63				130858		attaches to cell (adsorption)
Prokaryote	Bacteria	dsDNA	dsDNA	Non-enveloped		F116virus	Pseudomonas phage CF63	65	65	63	65	Icosahedral	75				220781		attaches to cell (adsorption)
Prokaryote	Bacteria	dsDNA	dsDNA	Non-enveloped		Epsilon15virus	Escherichia coli O157 typing phage 9	52	51	44	40	Icosahedral	70				179503	7	attaches to cell (adsorption)
Prokaryote	Bacteria	dsDNA	dsDNA	Non-enveloped		Bpp1virus	Burkholderia phage vB_BmuP_KL4	65	65	42	42	Icosahedral	67				157399	7	attaches to cell (adsorption)
Prokaryote	Bacteria	dsDNA	dsDNA	Non-enveloped		Bcep22virus	Burkholderia virus Bcepmigl	76	75	63	63	Icosahedral	71				187307	7	attaches to cell (adsorption)
Prokaryote	Bacteria	dsDNA	dsDNA	Non-enveloped		Phi29virus	Bacillus phage Nf	20	27	18.75	18	prolate		45	54		57226.5	3	attaches to cell (adsorption)
Prokaryote	Bacteria	dsDNA	dsDNA	Non-enveloped		P68virus	Staphylococcus phage CSA13	18	18	17	18	Icosahedral	55				87069.6	4	attaches to cell (adsorption)
Prokaryote	Bacteria	dsDNA	dsDNA	Non-enveloped		Sp6virus	Escherichia phage LL11	55	55	45.18	43	Icosahedral	62.5				127767		attaches to cell
Prokaryote	Bacteria	ssDNA	ssDNA	Non-enveloped	Inoviridae	Fibrovirus	Vibrio virus fs1	15	15	6.34	7.5	rod	7	1200			46158		adsorption onto cell
Prokaryote	Bacteria	ssDNA	ssDNA	Non-enveloped		Habenivirus	Ralstonia virus RSM3	15	15	9	7	rod	7	1200			46158		adsorption onto cell
Prokaryote	Bacteria	ssDNA	ssDNA	Non-enveloped		Inovirus	Escherichia virus M13	10	10	6	6	rod	7	1350			51927.8		adsorption onto cell
Prokaryote	Bacteria	ssDNA	ssDNA	Non-enveloped		Lineavirus	EnteroPhage phage Ike	10	10	7	7	rod	7	1100			42311.5		adsorption onto cell
Prokaryote	Bacteria	ssDNA	ssDNA	Non-enveloped		Plectrovirus	Acholeplasma virus L51	4	4	5	6	rod	7	1350			51927.8		adsorption onto cell
Prokaryote	Bacteria	ssDNA	ssDNA	Non-enveloped	Microviridae	Alpha3microvirus	EnteroPhage phage WA13	10	10	6	5	Icosahedral	30				14130	1	attaches to cell
Prokaryote	Bacteria	dsRNA	RNA	Non-enveloped		Cystovirus	Pseudomonas phage phiYY	18	18	13.5	4	Spherical	85				321392	13	adsorption onto cell
Prokaryote	Bacteria	ssRNA(+)	RNA	Non-enveloped	Leviviridae	Levivirus	EnteroPhage phage MS2	4	4	4	4	Icosahedral	26				9198.11	3	adsorption onto cell
Prokaryote	Archaea	dsDNA	dsDNA	Non-enveloped	Clavaviridae	Clavavirus	Aeropyrum pernix bacilliform virus 1	14	14	5.3	5.3	rigid bacilliform		140	20		43960		attaches on cell
Prokaryote	Archaea	dsDNA	dsDNA	Enveloped	Fuselloviridae	Alphafusellovirus	Sulfolobus spindle-shaped virus	43	43	17	17	spindle shaped	60	100			188400		attaches on cell
Prokaryote	Archaea	dsDNA	dsDNA	Enveloped		Betafusellovirus	Acidianus spindle-shaped virus 1	38	38	24.18	20	pear-like	60	175			329700		attaches on cell
Prokaryote	Archaea	dsDNA	dsDNA	Enveloped	Guttaviridae	Alphaguttavirus		20		20	20		82.5	147.5			525386
Prokaryote	Archaea	dsDNA	dsDNA	Enveloped		Betaguttavirus		14		14	14		62.5				127767
Prokaryote	Archaea	dsDNA	dsDNA	Enveloped	Globuloviridae	Globulovirus	Thermoproteus tenax spherical virus 1	38	38	21	25	Spherical	100				523333
Prokaryote	Archaea	dsDNA	dsDNA	Enveloped	Lipothrixviridae	Betalipothrixvirus	Sulfolobus islandicus filamentous virus	73	73	39	39	rod shaped	24	2000			904320		attaches on cell
Prokaryote	Archaea	dsDNA	dsDNA	Enveloped		Gammalipothrixvirus	Acidianus filamentous virus 1	40	40	20	20	rod shaped	24	900			406944		attaches on cell
Prokaryote	Archaea	dsDNA	dsDNA	Enveloped		Deltalipothrixvirus	Acidianus filamentous virus 2	53	52	32	32	rod shaped	24	1100			497376		attaches on cell
Prokaryote	Archaea	dsDNA	dsDNA	Non-enveloped	Myoviridae	Myohalovirus	Halobacterium phage phiH	97	96	59	59	Icosahedral	64				137189		attaches on cell
Prokaryote	Archaea	dsDNA	dsDNA	Non-enveloped		Psimunavirus		30		30	30	Icosahedral	55				87069.6		attaches on cell
Prokaryote	Archaea	dsDNA	dsDNA	Non-enveloped	Sphaerolipoviridae	Alphasphaerolipovirus	Haloarcula californiae icosahedral virus 1	47	47	30	30	Icosahedral	65				143720	28
Prokaryote	Archaea	dsDNA	dsDNA	Non-enveloped		Betasphaerolipovirus		16		16	16		65				143720	28
Prokaryote	Archaea	dsDNA	dsDNA	Enveloped	Tristromaviridae	Alphatristromavirus	Thermoproteus tenax virus 1	37	37	13.66	15.9	rod shaped	38	410			464751		attaches on cell
Prokaryote	Archaea	dsDNA	dsDNA	Enveloped	Turriviridae	Alphaturrivirus	Sulfolobus turreted icosahedral virus 1	36	36	17	17	Icosahedral	74				212067	31	attaches on cell
Prokaryote	Archaea	ssDNA	ssDNA	Enveloped	Pleolipoviridae	Alphapleolipovirus	Haloarcula hispanica pleomorphic virus 2	8	8	9	9	circular	40				33493.3		attaches on cell
Prokaryote	Archaea	ssDNA	ssDNA	Enveloped		Gammapleolipovirus	His2 virus	35	35	16	16	circular	40				33493.3		attaches on cell
Prokaryote	Archaea	ssDNA	ssDNA	Non-enveloped	Spiraviridae	Alphaspiravirus	Aeropyrum coil-shaped virus	57	57	24.9	24.9	linear		200	28		123088
Note - highlighted genome size values are different in NCBI database and ViralZone Database. We have considered NCBI values in our analysis as it is primary source of information

## Sheet: Figure2
Host	Host	Virus Type	Genetic Material	Virus Family	Virus name		Gene	Protein	NCBI_Genome Size (kb)	Geometry	Avg Diameter (nm)	Outer Radius (nm)	Thickness (nm)	Inner Radius (nm)	Inner Capsid Volume (nm3)	Genome Volume	Packaging Ratio
Prokaryote	Bacteria	Phage	dsDNA	Corticoviridae	Corticovirus	Pseudoalteromonas phage Cr39582	20	20	10.58	Icosahedral	56	28	3	25	65416.7	11295.2	0.172666
Prokaryote	Bacteria	Phage	dsDNA	Plasmaviridae	Plasmavirus	Acholeplasma virus L2	14	14	12	Spherical	80	40	3	37	212067	12811.2	0.060411
Prokaryote	Bacteria	Phage	dsDNA	Tectiviridae	Tectivirus	EnteroPhage phage L17	31	31	15	Icosahedral	66	33	3	30	113040	16014	0.141667
Prokaryote	Bacteria	Phage	dsDNA	Sphaerolipoviridae	Gammasphaerolipovirus	Thermus virus P23-77	37	37	17.04	Icosahedral	65	32.5	3	29.5	107482	18191.9	0.169256
Prokaryote	Bacteria	Phage	dsDNA	Myoviridae	Cp220virus	Campylobacter phage CP20	202	202	174.82	Icosahedral	93	46.5	3	43.5	344617	186638	0.541581
Prokaryote	Bacteria	Phage	dsDNA		Cp8virus	Campylobacter phage PC5	175	172	131.1	Icosahedral	96	48	3	45	381510	139962	0.366864
Prokaryote	Bacteria	Phage	dsDNA		Felixo1virus	Escherichia virus TP1	158	132	86	Icosahedral	73	36.5	3	33.5	157399	91813.6	0.583316
Prokaryote	Bacteria	Phage	dsDNA		P2virus	Mannheimia virus PHL101	50	49	34.5	Icosahedral	60	30	3	27	82406.2	36832.2	0.446959
Prokaryote	Bacteria	Phage	dsDNA		Spo1virus	Bacillus phage vB_BsuM-Goe2	230	226	146.14	Icosahedral	108	54	3	51	555366	156019	0.28093
Prokaryote	Bacteria	Phage	dsDNA		Twortvirus	Staphylococcus virus Twort	195	195	130.7	Icosahedral	89	44.5	3	41.5	299235	139535	0.466307
Prokaryote	Bacteria	Phage	dsDNA		Bcepmuvirus	Burkholderia virus phiE255	55	55	37.45	Icosahedral	80	40	3	37	212067	39981.6	0.188533
Prokaryote	Bacteria	Phage	dsDNA		Bxz1virus	Mycobacterium phage Ghost	266	231	155.16	Icosahedral	80	40	3	37	212067	165649	0.781115
Prokaryote	Bacteria	Phage	dsDNA		Hapunavirus	Halomonas virus HAP1	46	46	39.24	Icosahedral	50	25	3	22	44579.6	41892.6	0.939726
Prokaryote	Bacteria	Phage	dsDNA		Muvirus	Escherichia virus Mu	55	55	36.71	Icosahedral	54	27	3	24	57876.5	39191.6	0.677159
Prokaryote	Bacteria	Phage	dsDNA		Pbunavirus	Escherichia phage vB_EcoM-Ro157lw	109	109	72.18	Icosahedral	75	37.5	3	34.5	171920	77059.4	0.448229
Prokaryote	Bacteria	Phage	dsDNA		P1virus	Escherichia virus P1	117	110	100	Icosahedral	85	42.5	3	39.5	258024	106760	0.41376
Prokaryote	Bacteria	Phage	dsDNA		Hp1virus	Vibrio virus K139	44	44	33.1	Icosahedral	60	30	3	27	82406.2	35337.6	0.428822
Prokaryote	Bacteria	Phage	dsDNA	Siphoviridae	Phage Pg1	Mycobacterium phage PG1	100	100	69	Icosahedral	60	30	3	27	82406.2	73664.4	0.893919
Prokaryote	Bacteria	Phage	dsDNA		Jerseyvirus	Salmonella virus SP101	57	57	41.87	Icosahedral	63	31.5	3	28.5	96917.7	44700.4	0.46122
Prokaryote	Bacteria	Phage	dsDNA		Reyvirus	Mycobacterium virus Rey	175	153	83.72	Icosahedral	75	37.5	3	34.5	171920	89379.5	0.519891
Prokaryote	Bacteria	Phage	dsDNA		T1virus	Escherichia virus T1	78	78	48.83	Icosahedral	60	30	3	27	82406.2	52130.9	0.632609
Prokaryote	Bacteria	Phage	dsDNA		Cecivirus	Bacillus virus IEBH	86	86	53	Icosahedral	55	27.5	3	24.5	61569.6	56582.8	0.919005
Prokaryote	Bacteria	Phage	dsDNA		C5virus	Lactobacillus phage Ld17	50	50	32.97	Icosahedral	60	30	3	27	82406.2	35198.8	0.427138
Prokaryote	Bacteria	Phage	dsDNA		Bronvirus	Mycobacterium virus Faith1	141	129	75.96	Icosahedral	80	40	3	37	212067	81094.9	0.382402
Prokaryote	Bacteria	Phage	dsDNA		Barnyardvirus	Mycobacterium phage Cborch11	94	94	68.5	Icosahedral	60	30	3	27	82406.2	73130.6	0.887441
Prokaryote	Bacteria	Phage	dsDNA		Andromedavirus	Bacillus virus Andromeda	79	79	49	Icosahedral	55	27.5	3	24.5	61569.6	52312.4	0.849646
Prokaryote	Bacteria	Phage	dsDNA		Bignuzvirus	Mycobacterium phage Nazo	83	83	48.87	Icosahedral	80	40	3	37	212067	52173.6	0.246024
Prokaryote	Bacteria	Phage	dsDNA		Lambdavirus	Escherichia virus DE3	58	56	42.93	Icosahedral	60	30	3	27	82406.2	45832.1	0.556173
Prokaryote	Bacteria	Phage	dsDNA		L5virus	Mycobacterium virus Peaches	86	86	51.37	Icosahedral	60	30	3	27	82406.2	54842.6	0.665516
Prokaryote	Bacteria	Phage	dsDNA		Hk578virus	Escherichia phage vB_EcoS_PNS1	57	57	43.94	Icosahedral	60	30	3	27	82406.2	46910.3	0.569258
Prokaryote	Bacteria	Phage	dsDNA		E125virus	Burkholderia virus phi6442	71	71	48.67	Icosahedral	63	31.5	3	28.5	96917.7	51960.1	0.536126
Prokaryote	Bacteria	Phage	dsDNA		D3virus	Pseudomonas virus D3	103	99	56.42	Icosahedral	55	27.5	3	24.5	61569.6	60234	0.978307
Prokaryote	Bacteria	Phage	dsDNA		Cjw1virus	Mycobacterium phage ABCat	145	143	76	Icosahedral	60	30	3	27	82406.2	81137.6	0.984606
Prokaryote	Bacteria	Phage	dsDNA		Chivirus	Escherichia phage Utah	73	73	59	Icosahedral	66	33	3	30	113040	62988.4	0.557222
Prokaryote	Bacteria	Phage	dsDNA		Che8virus	Mycobacterium virus Shauna1	107	107	59.31	Icosahedral	60	30	3	27	82406.2	63319.4	0.768381
Prokaryote	Bacteria	Phage	dsDNA		Spbetavirus	Bacillus phage phi3T	201	201	128	Icosahedral	81	40.5	3	37.5	220781	136653	0.618951
Prokaryote	Bacteria	Phage	dsDNA		Sfi21dt1virus	Streptococcus phage VS-2018b	15	15	15.61	Icosahedral	60	30	3	27	82406.2	16665.2	0.202233
Prokaryote	Bacteria	Phage	dsDNA		Sfi11virus	Streptococcus phage CHPC933	38	38	32.18	Icosahedral	100	50	3	47	434672	34355.4	0.0790374
Prokaryote	Bacteria	Phage	dsDNA		Phijl1virus	Lactobacillus virus phiJL1	46	46	37	Icosahedral	59	29.5	3	26.5	77912.3	39501.2	0.506996
Prokaryote	Bacteria	Phage	dsDNA		Phic31virus	Streptomyces virus TG1	55	54	40.47	Icosahedral	53	26.5	3	23.5	54334	43205.8	0.795188
Prokaryote	Bacteria	Phage	dsDNA		Pbi1virus	Mycobacterium phage KandZ	86	86	64	Icosahedral	60	30	3	27	82406.2	68326.4	0.829142
Prokaryote	Bacteria	Phage	dsDNA		P23virus	Thermus virus P23-45	117	117	84	Icosahedral	100	50	3	47	434672	89678.4	0.206313
Prokaryote	Bacteria	Phage	dsDNA		Omegavirus	Mycobacterium phage Duke13	240	239	111	Icosahedral	100	50	3	47	434672	118504	0.272627
Prokaryote	Bacteria	Phage	dsDNA		N15virus	Escherichia virus N15	60	60	46	Icosahedral	60	30	3	27	82406.2	49109.6	0.595946
Prokaryote	Bacteria	Phage	dsDNA		Liefievirus	Mycobacterium phage Pinnie	66	66	44.84	Icosahedral	70	35	3	32	137189	47871.2	0.348944
Prokaryote	Bacteria	Phage	dsDNA		T5virus	Escherichia phage Gostya9	146	134	101.66	Icosahedral	90	45	3	42	310182	108532	0.349899
Prokaryote	Bacteria	Phage	dsDNA		Tm4virus	Mycobacterium Phage Niklas	98	97	60.98	Icosahedral	60	30	3	27	82406.2	65102.2	0.790017
Prokaryote	Bacteria	Phage	dsDNA		Tp21virus	Bacillus phage BMBtpLA3	59	59	37	Icosahedral	58	29	3	26	73584.9	39501.2	0.536812
Prokaryote	Bacteria	Phage	dsDNA		Wbetavirus	Bacillus phage AP631	56	56	39.5	Icosahedral	50	25	3	22	44579.6	42170.2	0.945952
Prokaryote	Bacteria	Phage	dsDNA		Xp10virus	Xanthomonas virus phil7	58	58	44	Icosahedral	53	26.5	3	23.5	54334	46974.4	0.864548
Prokaryote	Bacteria	Phage	dsDNA		Biseptimavirus	Staphylococcus phage SA345ruMSSAST8	64	64	42.73	Icosahedral	60	30	3	27	82406.2	45618.5	0.553582
Prokaryote	Bacteria	Phage	dsDNA	Podoviridae	Phikmvvirus	Pseudomonas virus phiKMV	49	49	42	Icosahedral	62.5	31.25	3	28.25	94389.5	44839.2	0.475044
Prokaryote	Bacteria	Phage	dsDNA		P22virus	Escherichia phage N7	56	56	39	Icosahedral	62.5	31.25	3	28.25	94389.5	41636.4	0.441113
Prokaryote	Bacteria	Phage	dsDNA		N4virus	Escherichia phage PMBT57	74	74	70.8	Icosahedral	70	35	3	32	137189	75586.1	0.550964
Prokaryote	Bacteria	Phage	dsDNA		T7virus	Escherichia phage vB_EcoP-Ro45lw	50	50	40	Icosahedral	60	30	3	27	82406.2	42704	0.518214
Prokaryote	Bacteria	Phage	dsDNA		Luz24virus	Pseudomonas virus PaP4	70	70	44	Icosahedral	63	31.5	3	28.5	96917.7	46974.4	0.484684
Prokaryote	Bacteria	Phage	dsDNA		F116virus	Pseudomonas phage CF63	65	65	63	Icosahedral	75	37.5	3	34.5	171920	67258.8	0.391222
Prokaryote	Bacteria	Phage	dsDNA		Epsilon15virus	Escherichia coli O157 typing phage 9	52	51	44	Icosahedral	70	35	3	32	137189	46974.4	0.342407
Prokaryote	Bacteria	Phage	dsDNA		Bpp1virus	Burkholderia phage vB_BmuP_KL4	65	65	42	Icosahedral	67	33.5	3	30.5	118787	44839.2	0.377477
Prokaryote	Bacteria	Phage	dsDNA		Bcep22virus	Burkholderia virus Bcepmigl	76	75	63	Icosahedral	71	35.5	3	32.5	143720	67258.8	0.467984
Prokaryote	Bacteria	Phage	dsDNA		P68virus	Staphylococcus phage CSA13	18	18	17	Icosahedral	55	27.5	3	24.5	61569.6	18149.2	0.294775
Prokaryote	Bacteria	Phage	dsDNA		Sp6virus	Escherichia phage LL11	55	55	45.18	Icosahedral	62.5	31.25	3	28.25	94389.5	48234.2	0.511012
Prokaryote	Bacteria	Jumbophage	dsDNA		Phage G	Bacillus virus G	694	675	497.513	Icosahedral	160	80	3	77	1.91135e+06	531145	0.27789
Prokaryote	Bacteria	Jumbophage	dsDNA		Phage vs.	Cronobacter phage vB_CsaM_GAP32	571	545	358.663	Icosahedral	115	57.5	3	54.5	677732	382909	0.564985
Prokaryote	Bacteria	Jumbophage	dsDNA		Phage121Q	Escherichia phage 121Q	618	611	348.532	Icosahedral	116	58	3	55	696557	372093	0.534189
Prokaryote	Bacteria	Jumbophage	dsDNA		Phage PBECO4	Escherichia phage PBECO 4	551	551	348.113	Icosahedral	132	66	3	63	1.04686e+06	371645	0.355009
Prokaryote	Bacteria	Jumbophage	dsDNA		Phage vB_KleM-RaK2	EnteroPhage phage vB_KleM-RaK2	541	534	345.809	Icosahedral	123	61.5	3	58.5	838177	369186	0.440462
Prokaryote	Bacteria	Jumbophage	dsDNA		Phage 201ϕ2-1	Pseudomonas phage 201phi2-1	462	461	316.674	Icosahedral	129	64.5	3	61.5	973854	338081	0.347158
Prokaryote	Bacteria	Jumbophage	dsDNA		Phage phiPA3	Pseudomonas phage PhiPA3	382	375	309.208	Icosahedral	100	50	3	47	434672	330110	0.759447
Prokaryote	Bacteria	Jumbophage	dsDNA		Phage OBP	seudomonas phage OBP	309	309	284.757	Icosahedral	119	59.5	3	56.5	755116	304007	0.402596
Prokaryote	Bacteria	Jumbophage	dsDNA		Phage Lu 11	Pseudomonas phage Lu11	391	391	280.538	Icosahedral	124	62	3	59	859853	299502	0.348318
Prokaryote	Bacteria	Jumbophage	dsDNA		Phage ϕKZ	Pseudomonas virus phiKZ	306	306	280.334	Icosahedral	120	60	3	57	775341	299285	0.386004
Prokaryote	Bacteria	Jumbophage	dsDNA		Phage KTN4	Pseudomonas phage KTN4	368	368	279.593	Icosahedral	130	65	3	62	997800	298493	0.299152
Prokaryote	Bacteria	Jumbophage	dsDNA		Phage ϕR1-37	Yersinia phage phiR1-37	372	667	262.391	Icosahedral	138	69	3	66	1.20365e+06	280129	0.232733
Prokaryote	Bacteria	Jumbophage	dsDNA		Phage PaBG	Pseudomonas phage PaBG	308	308	258.139	Icosahedral	136	68	3	65	1.14976e+06	275589	0.239692
Prokaryote	Bacteria	Jumbophage	dsDNA		Phage vB_BpuM_BpSp	Bacillus phage vB_BpuM-BpSp	318	318	255.569	Icosahedral	137	68.5	3	65.5	1.1765e+06	272845	0.231913
Prokaryote	Bacteria	Jumbophage	dsDNA		Phage P-SSM2	Prochlorococcus phage P-SSM2	335	334	252.401	Icosahedral	115	57.5	3	54.5	677732	269463	0.397596
Prokaryote	Bacteria	Jumbophage	dsDNA		RSL1	Ralstonia virus RSL1	345	343	231.255	Icosahedral	150	75	3	72	1.56266e+06	246888	0.157992
Prokaryote	Bacteria	Jumbophage	dsDNA		0305Φ8-36	Bacillus phage 0305phi8-36	246	246	218.948	Icosahedral	95	47.5	3	44.5	368934	233749	0.63358
Prokaryote	Bacteria	Jumbophage	dsDNA		EL	Pseudomonas phage EL	201	201	211.215	Icosahedral	140	70	3	67	1.25919e+06	225493	0.179077
Eukaryotes	UnicellularEukaryote	Protozoan-NCLDV	dsDNA	Marseilleviridae	Marseillevirus	Marseillevirus marseillevirus	457	428	368.45	Icosahedral	250	125	10	115	6.3674e+06	393357	0.0617768
Eukaryotes	UnicellularEukaryote	Protozoan-NCLDV	dsDNA			Insectomime virus	477	477	386.63	Icosahedral	225	112.5	10	102.5	4.50858e+06	412766	0.0915512
Eukaryotes	UnicellularEukaryote	Protozoan-NCLDV	dsDNA			Tunisvirus fontaine2	484	484	380.01	Icosahedral	226	113	10	103	4.57488e+06	405699	0.0886796
Eukaryotes	UnicellularEukaryote	Protozoan-NCLDV	dsDNA			Noumeavirus	452	452	376.2	Icosahedral	200	100	10	90	3052080	401631	0.131593
Eukaryotes	UnicellularEukaryote	Protozoan-NCLDV	dsDNA			Golden Marseillevirus	296	296	360.61	Icosahedral	200	100	10	90	3052080	384987	0.126139
Eukaryotes	UnicellularEukaryote	Protozoan-NCLDV	dsDNA			Tokyovirus A1	472	470	372.7	Icosahedral	200	100	10	90	3052080	397895	0.130368
Eukaryotes	UnicellularEukaryote	Protozoan-NCLDV	dsDNA			Lausannevirus	444	444	346.75	Icosahedral	200	100	10	90	3052080	370190	0.121291
Eukaryotes	UnicellularEukaryote	Protozoan-NCLDV	dsDNA			Brazilian marseillevirus	491	491	362.27	Icosahedral	250	125	10	115	6.3674e+06	386759	0.0607406
Eukaryotes	UnicellularEukaryote	Protozoan-NCLDV	dsDNA			Melbournevirus	403	403	369.36	Icosahedral	200	100	10	90	3052080	394329	0.1292
Eukaryotes	UnicellularEukaryote	Protozoan-NCLDV	dsDNA	Mimiviridae	Cafeteriavirus	Cafeteria roenbergensis virus BV-PW1	544	544	617.45	Icosahedral	300	150	10	140	1.14882e+07	659190	0.0573796
Eukaryotes	UnicellularEukaryote	Protozoan-NCLDV	dsDNA			AcanthAmoebal-NCLDV polyphaga mimivirus	1258	911	1181.4	Icosahedral	500	250	70	180	24416640	1.26126e+06	0.0516559
Eukaryotes	UnicellularEukaryote	Protozoan-NCLDV	dsDNA			Megavirus chiliensis	1123	1120	1259.2	Icosahedral	520	260	10	250	6.54167e+07	1.34432e+06	0.0205501
Eukaryotes	UnicellularEukaryote	Protozoan-NCLDV	dsDNA			Moumouvirus australiensis	900	900	1098	Icosahedral	420	210	10	200	3.34933e+07	1.17222e+06	0.0349988
Eukaryotes	UnicellularEukaryote	Protozoan-NCLDV	dsDNA			AcanthAmoebal-NCLDV polyphaga moumouvirus	915	894	1021.35	Icosahedral	420	210	10	200	3.34933e+07	1.09039e+06	0.0325555
Eukaryotes	UnicellularEukaryote	Protozoan-NCLDV	dsDNA			Tupanvirus soda lake	1276	1276	1439.51	Icosahedral	450	225	10	215	4.16087e+07	1.53682e+06	0.0369351
Eukaryotes	UnicellularEukaryote	Protozoan-NCLDV	dsDNA			Hirudovirus strain Sangsue	992	992	1181.04	Icosahedral	420	210	10	200	3.34933e+07	1.26088e+06	0.0376457
Eukaryotes	UnicellularEukaryote	Protozoan-NCLDV	dsDNA			Bodo saltans virus	1207	1207	1385.87	Icosahedral	300	150	10	140	1.14882e+07	1.47955e+06	0.128789
Eukaryotes	UnicellularEukaryote	Protozoan-NCLDV	dsDNA		Medusaviridae	Medusavirus	461		381	Icosahedral	260	130	10	120	7234560	406756	0.056224
Eukaryotes	UnicellularEukaryote	Protozoan-NCLDV	dsDNA	unclassified	Faustovirus E12	Faustovirus	496	496	466	Icosahedral	240	120	10	110	5.57245e+06	497502	0.0892787
Eukaryotes	UnicellularEukaryote	Protozoan-NCLDV	dsDNA	unclassified	Mollivirus	Mollivirus sibericum	523	523	651	Spherical	600	300	10	290	1.02109e+08	695008	0.00680655
Eukaryotes	UnicellularEukaryote	Protozoan-NCLDV	dsDNA	unclassified	Pacmanvirus	Pacmanvirus	465	465	395.405	Icosahedral	250	125	10	115	6.3674e+06	422134	0.0662962
Eukaryotes	UnicellularEukaryote	Algal-NCLDV	dsDNA	Phycodnaviridae	Chlorovirus	Paramecium bursaria chlorella virus MT325	845	845	314.335	Icosahedral	160	80	10	70	1.43603e+06	335584	0.233689
Eukaryotes	UnicellularEukaryote	Algal-NCLDV	dsDNA		Prasinovirus	Ostreococcus lucimarinus virus 1	255	250	187.07	Icosahedral	111	55.5	10	45.5	394369	199716	0.506419
Eukaryotes	UnicellularEukaryote	Algal-NCLDV	dsDNA		Coccolithovirus	Emiliania huxleyi virus 145	505	547	399.87	Icosahedral	160	80	10	70	1.43603e+06	426901	0.297279
Eukaryotes	UnicellularEukaryote	Algal-NCLDV	dsDNA		Phaeovirus	Feldmannia irregularis virus a	156	156	191.4	Icosahedral	135	67.5	10	57.5	795925	204339	0.256731
Eukaryotes	UnicellularEukaryote	Algal-NCLDV	dsDNA			Feldmannia species virus	150	150	154.64	Icosahedral	135	67.5	10	57.5	795925	165094	0.207424
Eukaryotes	UnicellularEukaryote	Algal-NCLDV	dsDNA		Prymnesiovirus	Phaeocystis globosa virus 14T	444	443	452.89	Icosahedral	135	67.5	10	57.5	795925	483505	0.607476
Eukaryotes	UnicellularEukaryote	Algal-NCLDV	dsDNA		Raphidovirus	Heterosigma akashiwo virus 01	246	246	274.79	Icosahedral	160	80	10	70	1.43603e+06	293366	0.20429

## Sheet: Figure3
Host	Host	Genetic Material	Virus Family	Virus name		Gene	Protein	Genome Size (kb)	Geometry	Avg Diameter (nm)	Outer Radius (nm)	Thickness (nm)	Inner Radius (nm)	Capsid Inner Volume (nm3)	Number of base prediction from radius	Predicted Replication Energy	Replication Cost with actual genome length	Number of amino acid prediction from radius	Predicted translation cost	Genome length using exponant	Predicted replication cost using exponent
Prokaryote	Bacteria	dsDNA	Corticoviridae	Corticovirus	Pseudoalteromonas phage Cr39582	20	20	10.58	Icosahedral	56	28	3	25	65416.7	130833	3.07458e+06	994520	235500	7300500	31.5072	2.96167e+06
Prokaryote	Bacteria	dsDNA	Plasmaviridae	Plasmavirus	Acholeplasma virus L2	14	14	12	Spherical	80	40	3	37	212067	424134	9.96716e+06	1128000	515839	1.5991e+07	102.14	9.60113e+06
Prokaryote	Bacteria	dsDNA	Tectiviridae	Tectivirus	EnteroPhage phage L17	31	31	15	Icosahedral	66	33	3	30	113040	226080	5312880	1410000	339120	10512720	54.4444	5.11777e+06
Prokaryote	Bacteria	dsDNA	Sphaerolipoviridae	Gammasphaerolipovirus	Thermus virus P23-77	37	37	17.04	Icosahedral	65	32.5	3	29.5	107482	214963	5.05164e+06	1601760	327910	1.01652e+07	51.7673	4.86613e+06
Prokaryote	Bacteria	dsDNA	Myoviridae	Cp220virus	Campylobacter phage CP20	202	202	174.82	Icosahedral	93	46.5	3	43.5	344617	689233	1.6197e+07	16433080	713000	2.2103e+07	165.981	1.56022e+07
Prokaryote	Bacteria	dsDNA		Cp8virus	Campylobacter phage PC5	175	172	131.1	Icosahedral	96	48	3	45	381510	763020	17930970	12323400	763020	23653620	183.75	1.72725e+07
Prokaryote	Bacteria	dsDNA		Felixo1virus	Escherichia virus TP1	158	132	86	Icosahedral	73	36.5	3	33.5	157399	314799	7.39777e+06	8084000	422864	1.31088e+07	75.8095	7.1261e+06
Prokaryote	Bacteria	dsDNA		P2virus	Mannheimia virus PHL101	50	49	34.5	Icosahedral	60	30	3	27	82406.2	164812	3.87309e+06	3243000	274687	8.5153e+06	39.69	3.73086e+06
Prokaryote	Bacteria	dsDNA		Spo1virus	Bacillus phage vB_BsuM-Goe2	230	226	146.14	Icosahedral	108	54	3	51	555366	1.11073e+06	2.61022e+07	13737160	980057	3.03818e+07	267.485	2.51436e+07
Prokaryote	Bacteria	dsDNA		Twortvirus	Staphylococcus virus Twort	195	195	130.7	Icosahedral	89	44.5	3	41.5	299235	598470	1.40641e+07	1.22858e+07	648944	2.01173e+07	144.123	1.35476e+07
Prokaryote	Bacteria	dsDNA		Bcepmuvirus	Burkholderia virus phiE255	55	55	37.45	Icosahedral	80	40	3	37	212067	424134	9.96716e+06	3520300	515839	1.5991e+07	102.14	9.60113e+06
Prokaryote	Bacteria	dsDNA		Bxz1virus	Mycobacterium phage Ghost	266	231	155.16	Icosahedral	80	40	3	37	212067	424134	9.96716e+06	14585040	515839	1.5991e+07	102.14	9.60113e+06
Prokaryote	Bacteria	dsDNA		Hapunavirus	Halomonas virus HAP1	46	46	39.24	Icosahedral	50	25	3	22	44579.6	89159.3	2.09524e+06	3688560	182371	5.65351e+06	21.4713	2.0183e+06
Prokaryote	Bacteria	dsDNA		Muvirus	Escherichia virus Mu	55	55	36.71	Icosahedral	54	27	3	24	57876.5	115753	2.72019e+06	3450740	217037	6.72814e+06	27.8755	2.6203e+06
Prokaryote	Bacteria	dsDNA		Pbunavirus	Escherichia phage vB_EcoM-Ro157lw	109	109	72.18	Icosahedral	75	37.5	3	34.5	171920	343839	8.08023e+06	6784920	448486	1.39031e+07	82.8031	7.78349e+06
Prokaryote	Bacteria	dsDNA		P1virus	Escherichia virus P1	117	110	100	Icosahedral	85	42.5	3	39.5	258024	516047	1.21271e+07	9400000	587902	1.8225e+07	124.274	1.16818e+07
Prokaryote	Bacteria	dsDNA		Hp1virus	Vibrio virus K139	44	44	33.1	Icosahedral	60	30	3	27	82406.2	164812	3.87309e+06	3111400	274687	8.5153e+06	39.69	3.73086e+06
Prokaryote	Bacteria	dsDNA	Siphoviridae	Phage Pg1	Mycobacterium phage PG1	100	100	69	Icosahedral	60	30	3	27	82406.2	164812	3.87309e+06	6486000	274687	8.5153e+06	39.69	3.73086e+06
Prokaryote	Bacteria	dsDNA		Jerseyvirus	Salmonella virus SP101	57	57	41.87	Icosahedral	63	31.5	3	28.5	96917.7	193835	4.55513e+06	3935780	306056	9.48773e+06	46.6793	4.38785e+06
Prokaryote	Bacteria	dsDNA		Reyvirus	Mycobacterium virus Rey	175	153	83.72	Icosahedral	75	37.5	3	34.5	171920	343839	8.08023e+06	7869680	448486	1.39031e+07	82.8031	7.78349e+06
Prokaryote	Bacteria	dsDNA		T1virus	Escherichia virus T1	78	78	48.83	Icosahedral	60	30	3	27	82406.2	164812	3.87309e+06	4590020	274687	8.5153e+06	39.69	3.73086e+06
Prokaryote	Bacteria	dsDNA		Cecivirus	Bacillus virus IEBH	86	86	53	Icosahedral	55	27.5	3	24.5	61569.6	123139	2.89377e+06	4982000	226174	7.0114e+06	29.6543	2.7875e+06
Prokaryote	Bacteria	dsDNA		C5virus	Lactobacillus phage Ld17	50	50	32.97	Icosahedral	60	30	3	27	82406.2	164812	3.87309e+06	3099180	274687	8.5153e+06	39.69	3.73086e+06
Prokaryote	Bacteria	dsDNA		Bronvirus	Mycobacterium virus Faith1	141	129	75.96	Icosahedral	80	40	3	37	212067	424134	9.96716e+06	7140240	515839	1.5991e+07	102.14	9.60113e+06
Prokaryote	Bacteria	dsDNA		Barnyardvirus	Mycobacterium phage Cborch11	94	94	68.5	Icosahedral	60	30	3	27	82406.2	164812	3.87309e+06	6439000	274687	8.5153e+06	39.69	3.73086e+06
Prokaryote	Bacteria	dsDNA		Andromedavirus	Bacillus virus Andromeda	79	79	49	Icosahedral	55	27.5	3	24.5	61569.6	123139	2.89377e+06	4606000	226174	7.0114e+06	29.6543	2.7875e+06
Prokaryote	Bacteria	dsDNA		Bignuzvirus	Mycobacterium phage Nazo	83	83	48.87	Icosahedral	80	40	3	37	212067	424134	9.96716e+06	4593780	515839	1.5991e+07	102.14	9.60113e+06
Prokaryote	Bacteria	dsDNA		Lambdavirus	Escherichia virus DE3	58	56	42.93	Icosahedral	60	30	3	27	82406.2	164812	3.87309e+06	4035420	274687	8.5153e+06	39.69	3.73086e+06
Prokaryote	Bacteria	dsDNA		L5virus	Mycobacterium virus Peaches	86	86	51.37	Icosahedral	60	30	3	27	82406.2	164812	3.87309e+06	4828780	274687	8.5153e+06	39.69	3.73086e+06
Prokaryote	Bacteria	dsDNA		Hk578virus	Escherichia phage vB_EcoS_PNS1	57	57	43.94	Icosahedral	60	30	3	27	82406.2	164812	3.87309e+06	4130360	274687	8.5153e+06	39.69	3.73086e+06
Prokaryote	Bacteria	dsDNA		E125virus	Burkholderia virus phi6442	71	71	48.67	Icosahedral	63	31.5	3	28.5	96917.7	193835	4.55513e+06	4574980	306056	9.48773e+06	46.6793	4.38785e+06
Prokaryote	Bacteria	dsDNA		D3virus	Pseudomonas virus D3	103	99	56.42	Icosahedral	55	27.5	3	24.5	61569.6	123139	2.89377e+06	5303480	226174	7.0114e+06	29.6543	2.7875e+06
Prokaryote	Bacteria	dsDNA		Cjw1virus	Mycobacterium phage ABCat	145	143	76	Icosahedral	60	30	3	27	82406.2	164812	3.87309e+06	7144000	274687	8.5153e+06	39.69	3.73086e+06
Prokaryote	Bacteria	dsDNA		Chivirus	Escherichia phage Utah	73	73	59	Icosahedral	66	33	3	30	113040	226080	5312880	5546000	339120	10512720	54.4444	5.11777e+06
Prokaryote	Bacteria	dsDNA		Che8virus	Mycobacterium virus Shauna1	107	107	59.31	Icosahedral	60	30	3	27	82406.2	164812	3.87309e+06	5575140	274687	8.5153e+06	39.69	3.73086e+06
Prokaryote	Bacteria	dsDNA		Spbetavirus	Bacillus phage phi3T	201	201	128	Icosahedral	81	40.5	3	37.5	220781	441562	1.03767e+07	12032000	529875	16426125	106.337	9.99565e+06
Prokaryote	Bacteria	dsDNA		Sfi21dt1virus	Streptococcus phage VS-2018b	15	15	15.61	Icosahedral	60	30	3	27	82406.2	164812	3.87309e+06	1467340	274687	8.5153e+06	39.69	3.73086e+06
Prokaryote	Bacteria	dsDNA		Sfi11virus	Streptococcus phage CHPC933	38	38	32.18	Icosahedral	100	50	3	47	434672	869345	2.04296e+07	3024920	832351	2.58029e+07	209.355	1.96794e+07
Prokaryote	Bacteria	dsDNA		Phijl1virus	Lactobacillus virus phiJL1	46	46	37	Icosahedral	59	29.5	3	26.5	77912.3	155825	3.66188e+06	3478000	264608	8.20284e+06	37.5255	3.5274e+06
Prokaryote	Bacteria	dsDNA		Phic31virus	Streptomyces virus TG1	55	54	40.47	Icosahedral	53	26.5	3	23.5	54334	108668	2.5537e+06	3804180	208088	6.45072e+06	26.1694	2.45992e+06
Prokaryote	Bacteria	dsDNA		Pbi1virus	Mycobacterium phage KandZ	86	86	64	Icosahedral	60	30	3	27	82406.2	164812	3.87309e+06	6016000	274687	8.5153e+06	39.69	3.73086e+06
Prokaryote	Bacteria	dsDNA		P23virus	Thermus virus P23-45	117	117	84	Icosahedral	100	50	3	47	434672	869345	2.04296e+07	7896000	832351	2.58029e+07	209.355	1.96794e+07
Prokaryote	Bacteria	dsDNA		Omegavirus	Mycobacterium phage Duke13	240	239	111	Icosahedral	100	50	3	47	434672	869345	2.04296e+07	10434000	832351	2.58029e+07	209.355	1.96794e+07
Prokaryote	Bacteria	dsDNA		N15virus	Escherichia virus N15	60	60	46	Icosahedral	60	30	3	27	82406.2	164812	3.87309e+06	4324000	274687	8.5153e+06	39.69	3.73086e+06
Prokaryote	Bacteria	dsDNA		Liefievirus	Mycobacterium phage Pinnie	66	66	44.84	Icosahedral	70	35	3	32	137189	274377	6.44787e+06	4214960	385843	1.19611e+07	66.0753	6.21108e+06
Prokaryote	Bacteria	dsDNA		T5virus	Escherichia phage Gostya9	146	134	101.66	Icosahedral	90	45	3	42	310182	620364	1.45785e+07	9556040	664675	2.06049e+07	149.395	1.40432e+07
Prokaryote	Bacteria	dsDNA		Tm4virus	Mycobacterium Phage Niklas	98	97	60.98	Icosahedral	60	30	3	27	82406.2	164812	3.87309e+06	5732120	274687	8.5153e+06	39.69	3.73086e+06
Prokaryote	Bacteria	dsDNA		Tp21virus	Bacillus phage BMBtpLA3	59	59	37	Icosahedral	58	29	3	26	73584.9	147170	3.45849e+06	3478000	254717	7.89622e+06	35.4413	3.33148e+06
Prokaryote	Bacteria	dsDNA		Wbetavirus	Bacillus phage AP631	56	56	39.5	Icosahedral	50	25	3	22	44579.6	89159.3	2.09524e+06	3713000	182371	5.65351e+06	21.4713	2.0183e+06
Prokaryote	Bacteria	dsDNA		Xp10virus	Xanthomonas virus phil7	58	58	44	Icosahedral	53	26.5	3	23.5	54334	108668	2.5537e+06	4136000	208088	6.45072e+06	26.1694	2.45992e+06
Prokaryote	Bacteria	dsDNA		Biseptimavirus	Staphylococcus phage SA345ruMSSAST8	64	64	42.73	Icosahedral	60	30	3	27	82406.2	164812	3.87309e+06	4016620	274687	8.5153e+06	39.69	3.73086e+06
Prokaryote	Bacteria	dsDNA	Podoviridae	Phikmvvirus	Pseudomonas virus phiKMV	49	49	42	Icosahedral	62.5	31.25	3	28.25	94389.5	188779	4.43631e+06	3948000	300710	9.32201e+06	45.4616	4.27339e+06
Prokaryote	Bacteria	dsDNA		P22virus	Escherichia phage N7	56	56	39	Icosahedral	62.5	31.25	3	28.25	94389.5	188779	4.43631e+06	3666000	300710	9.32201e+06	45.4616	4.27339e+06
Prokaryote	Bacteria	dsDNA		N4virus	Escherichia phage PMBT57	74	74	70.8	Icosahedral	70	35	3	32	137189	274377	6.44787e+06	6655200	385843	1.19611e+07	66.0753	6.21108e+06
Prokaryote	Bacteria	dsDNA		T7virus	Escherichia phage vB_EcoP-Ro45lw	50	50	40	Icosahedral	60	30	3	27	82406.2	164812	3.87309e+06	3760000	274687	8.5153e+06	39.69	3.73086e+06
Prokaryote	Bacteria	dsDNA		Luz24virus	Pseudomonas virus PaP4	70	70	44	Icosahedral	63	31.5	3	28.5	96917.7	193835	4.55513e+06	4136000	306056	9.48773e+06	46.6793	4.38785e+06
Prokaryote	Bacteria	dsDNA		F116virus	Pseudomonas phage CF63	65	65	63	Icosahedral	75	37.5	3	34.5	171920	343839	8.08023e+06	5922000	448486	1.39031e+07	82.8031	7.78349e+06
Prokaryote	Bacteria	dsDNA		Epsilon15virus	Escherichia coli O157 typing phage 9	52	51	44	Icosahedral	70	35	3	32	137189	274377	6.44787e+06	4136000	385843	1.19611e+07	66.0753	6.21108e+06
Prokaryote	Bacteria	dsDNA		Bpp1virus	Burkholderia phage vB_BmuP_KL4	65	65	42	Icosahedral	67	33.5	3	30.5	118787	237573	5.58298e+06	3948000	350518	1.08661e+07	57.2122	5.37795e+06
Prokaryote	Bacteria	dsDNA		Bcep22virus	Burkholderia virus Bcepmigl	76	75	63	Icosahedral	71	35.5	3	32.5	143720	287441	6.75486e+06	5922000	397995	12337845	69.2213	6.5068e+06
Prokaryote	Bacteria	dsDNA		P68virus	Staphylococcus phage CSA13	18	18	17	Icosahedral	55	27.5	3	24.5	61569.6	123139	2.89377e+06	1598000	226174	7.0114e+06	29.6543	2.7875e+06
Prokaryote	Bacteria	dsDNA		Sp6virus	Escherichia phage LL11	55	55	45.18	Icosahedral	62.5	31.25	3	28.25	94389.5	188779	4.43631e+06	4246920	300710	9.32201e+06	45.4616	4.27339e+06
Prokaryote	Bacteria	dsDNA		Phage G	Bacillus virus G	694	675	497.513	Icosahedral	160	80	3	77	1.91135e+06	3.8227e+06	8.98335e+07	46766222	2.23405e+06	6.92555e+07	920.58	8.65345e+07
Prokaryote	Bacteria	dsDNA		Phage vs.	Cronobacter phage vB_CsaM_GAP32	571	545	358.663	Icosahedral	115	57.5	3	54.5	677732	1.35546e+06	3.18534e+07	33714322	1.11919e+06	3.46949e+07	326.422	3.06836e+07
Prokaryote	Bacteria	dsDNA		Phage121Q	Escherichia phage 121Q	618	611	348.532	Icosahedral	116	58	3	55	696557	1.39311e+06	3.27382e+07	32762008	1139820	35334420	335.488	3.15359e+07
Prokaryote	Bacteria	dsDNA		Phage PBECO4	Escherichia phage PBECO 4	551	551	348.113	Icosahedral	132	66	3	63	1.04686e+06	2.09373e+06	4.92026e+07	32722622	1.49552e+06	4.63611e+07	504.21	4.73957e+07
Prokaryote	Bacteria	dsDNA		Phage vB_KleM-RaK2	EnteroPhage phage vB_KleM-RaK2	541	534	345.809	Icosahedral	123	61.5	3	58.5	838177	1.67635e+06	3.93943e+07	32506046	1.2895e+06	3.99746e+07	403.698	3.79476e+07
Prokaryote	Bacteria	dsDNA		Phage 201ϕ2-1	Pseudomonas phage 201phi2-1	462	461	316.674	Icosahedral	129	64.5	3	61.5	973854	1.94771e+06	4.57711e+07	29767356	1.42515e+06	4.41797e+07	469.045	4.40903e+07
Prokaryote	Bacteria	dsDNA		Phage phiPA3	Pseudomonas phage PhiPA3	382	375	309.208	Icosahedral	100	50	3	47	434672	869345	2.04296e+07	29065552	832351	2.58029e+07	209.355	1.96794e+07
Prokaryote	Bacteria	dsDNA		Phage OBP	seudomonas phage OBP	309	309	284.757	Icosahedral	119	59.5	3	56.5	755116	1.51023e+06	3.54905e+07	26767158	1.20284e+06	3.7288e+07	363.693	3.41871e+07
Prokaryote	Bacteria	dsDNA		Phage Lu 11	Pseudomonas phage Lu11	391	391	280.538	Icosahedral	124	62	3	59	859853	1.71971e+06	4.04131e+07	26370572	1.31164e+06	4.06609e+07	414.138	3.8929e+07
Prokaryote	Bacteria	dsDNA		Phage ϕKZ	Pseudomonas virus phiKZ	306	306	280.334	Icosahedral	120	60	3	57	775341	1.55068e+06	3.6441e+07	26351396	1.22422e+06	3.79509e+07	373.434	3.51028e+07
Prokaryote	Bacteria	dsDNA		Phage KTN4	Pseudomonas phage KTN4	368	368	279.593	Icosahedral	130	65	3	62	997800	1.9956e+06	4.68966e+07	26281742	1.44842e+06	4.4901e+07	480.579	4.51744e+07
Prokaryote	Bacteria	dsDNA		Phage ϕR1-37	Yersinia phage phiR1-37	372	667	262.391	Icosahedral	138	69	3	66	1.20365e+06	2.4073e+06	5.65715e+07	24664754	1.64134e+06	5.08816e+07	579.724	5.4494e+07
Prokaryote	Bacteria	dsDNA		Phage PaBG	Pseudomonas phage PaBG	308	308	258.139	Icosahedral	136	68	3	65	1.14976e+06	2.29953e+06	5.40389e+07	24265066	1591980	49351380	553.77	5.20544e+07
Prokaryote	Bacteria	dsDNA		Phage vB_BpuM_BpSp	Bacillus phage vB_BpuM-BpSp	318	318	255.569	Icosahedral	137	68.5	3	65.5	1.1765e+06	2.353e+06	5.52955e+07	24023486	1.61657e+06	5.01136e+07	566.648	5.32649e+07
Prokaryote	Bacteria	dsDNA		Phage P-SSM2	Prochlorococcus phage P-SSM2	335	334	252.401	Icosahedral	115	57.5	3	54.5	677732	1.35546e+06	3.18534e+07	23725694	1.11919e+06	3.46949e+07	326.422	3.06836e+07
Prokaryote	Bacteria	dsDNA		RSL1	Ralstonia virus RSL1	345	343	231.255	Icosahedral	150	75	3	72	1.56266e+06	3.12533e+06	7.34453e+07	21737970	1.95333e+06	6.05533e+07	752.639	7.07481e+07
Prokaryote	Bacteria	dsDNA		0305Φ8-36	Bacillus phage 0305phi8-36	246	246	218.948	Icosahedral	95	47.5	3	44.5	368934	737868	1.73399e+07	20581112	746158	2.31309e+07	177.693	1.67031e+07
Prokaryote	Bacteria	dsDNA		EL	Pseudomonas phage EL	201	201	211.215	Icosahedral	140	70	3	67	1.25919e+06	2.51839e+06	5.91821e+07	19854210	1.69146e+06	5.24351e+07	606.476	5.70088e+07
Eukaryotes	UnicellularEukaryote	dsDNA	Marseilleviridae	Marseillevirus	Marseillevirus marseillevirus	457	428	368.45	Icosahedral	250	125	10	115	6.3674e+06	1.27348e+07	3.50207e+08	40529500	16610600	597981600	523.004	5.75304e+07
Eukaryotes	UnicellularEukaryote	dsDNA			Insectomime virus	477	477	386.63	Icosahedral	225	112.5	10	102.5	4.50858e+06	9.01716e+06	2.47972e+08	42529300	13195850	475050600	440.47	4.84517e+07
Eukaryotes	UnicellularEukaryote	dsDNA			Tunisvirus fontaine2	484	484	380.01	Icosahedral	226	113	10	103	4.57488e+06	9.14977e+06	2.51619e+08	41801100	13324904	479696544	443.681	4.88049e+07
Eukaryotes	UnicellularEukaryote	dsDNA			Noumeavirus	452	452	376.2	Icosahedral	200	100	10	90	3052080	6104160	167864400	41382000	10173600	366249600	362.757	3.99033e+07
Eukaryotes	UnicellularEukaryote	dsDNA			Golden Marseillevirus	296	296	360.61	Icosahedral	200	100	10	90	3052080	6104160	167864400	39667100	10173600	366249600	362.757	3.99033e+07
Eukaryotes	UnicellularEukaryote	dsDNA			Tokyovirus A1	472	470	372.7	Icosahedral	200	100	10	90	3052080	6104160	167864400	40997000	10173600	366249600	362.757	3.99033e+07
Eukaryotes	UnicellularEukaryote	dsDNA			Lausannevirus	444	444	346.75	Icosahedral	200	100	10	90	3052080	6104160	167864400	38142500	10173600	366249600	362.757	3.99033e+07
Eukaryotes	UnicellularEukaryote	dsDNA			Brazilian marseillevirus	491	491	362.27	Icosahedral	250	125	10	115	6.3674e+06	1.27348e+07	3.50207e+08	39849700	16610600	597981600	523.004	5.75304e+07
Eukaryotes	UnicellularEukaryote	dsDNA			Melbournevirus	403	403	369.36	Icosahedral	200	100	10	90	3052080	6104160	167864400	40629600	10173600	366249600	362.757	3.99033e+07
Eukaryotes	UnicellularEukaryote	dsDNA	Mimiviridae	Cafeteriavirus	Cafeteria roenbergensis virus BV-PW1	544	544	617.45	Icosahedral	300	150	10	140	1.14882e+07	2.29764e+07	6.31852e+08	67919500	24617600	886233600	701.475	7.71623e+07
Eukaryotes	UnicellularEukaryote	dsDNA			AcanthAmoebal-NCLDV polyphaga mimivirus	1258	911	1181.4	Icosahedral	500	250	10	240	57876480	115752960	3183206400	129954000	72345600	2604441600	1568.16	1.72498e+08
Eukaryotes	UnicellularEukaryote	dsDNA			Megavirus chiliensis	1123	1120	1259.2	Icosahedral	520	260	10	250	6.54167e+07	1.30833e+08	3.59792e+09	138512000	78500000	2826000000	1666.68	1.83334e+08
Eukaryotes	UnicellularEukaryote	dsDNA			Moumouvirus australiensis	900	900	1098	Icosahedral	420	210	10	200	3.34933e+07	6.69867e+07	1.84213e+09	120780000	50240000	1808640000	1194.56	1.31402e+08
Eukaryotes	UnicellularEukaryote	dsDNA			AcanthAmoebal-NCLDV polyphaga moumouvirus	915	894	1021.35	Icosahedral	420	210	10	200	3.34933e+07	6.69867e+07	1.84213e+09	112348500	50240000	1808640000	1194.56	1.31402e+08
Eukaryotes	UnicellularEukaryote	dsDNA			Tupanvirus soda lake	1276	1276	1439.51	Icosahedral	450	225	10	215	4.16087e+07	8.32173e+07	2.28848e+09	158346100	58058600	2090109600	1330.72	1.4638e+08
Eukaryotes	UnicellularEukaryote	dsDNA			Hirudovirus strain Sangsue	992	992	1181.04	Icosahedral	420	210	10	200	3.34933e+07	6.69867e+07	1.84213e+09	129914400	50240000	1808640000	1194.56	1.31402e+08
Eukaryotes	UnicellularEukaryote	dsDNA			Bodo saltans virus	1207	1207	1385.87	Icosahedral	300	150	10	140	1.14882e+07	2.29764e+07	6.31852e+08	152445700	24617600	886233600	701.475	7.71623e+07
Eukaryotes	UnicellularEukaryote	dsDNA		Medusaviridae	Medusavirus	461		381	Icosahedral	260	130	10	120	7234560	14469120	397900800	41910000	18086400	651110400	557.304	6.13034e+07
Eukaryotes	UnicellularEukaryote	dsDNA	unclassified	Faustovirus E12	Faustovirus	496	496	466	Icosahedral	240	120	10	110	5.57245e+06	1.11449e+07	3.06485e+08	51260000	15197600	547113600	489.43	5.38374e+07
Eukaryotes	UnicellularEukaryote	dsDNA	unclassified	Molivirus	Mollivirus sibericum	523	523	651	Spherical	600	300	10	290	1.02109e+08	2.04217e+08	5.61597e+09	71610000	105629600	3802665600	2079.97	2.28797e+08
Eukaryotes	UnicellularEukaryote	dsDNA	unclassified	Pacmanvirus	Pacmanvirus	465	465	395.405	Icosahedral	250	125	10	115	6.3674e+06	1.27348e+07	3.50207e+08	43494550	16610600	597981600	523.004	5.75304e+07
Eukaryotes	UnicellularEukaryote	dsDNA	Phycodnaviridae	Chlorovirus	Paramecium bursaria chlorella virus MT325	845	845	314.335	Icosahedral	160	80	10	70	1.43603e+06	2.87205e+06	7.89815e+07	34576850	6154400	221558400	249.295	2.74225e+07
Eukaryotes	UnicellularEukaryote	dsDNA		Prasinovirus	Ostreococcus lucimarinus virus 1	255	250	187.07	Icosahedral	111	55.5	10	45.5	394369	788738	2.16903e+07	20577700	2600234	93608424	131.063	1.44169e+07
Eukaryotes	UnicellularEukaryote	dsDNA		Coccolithovirus	Emiliania huxleyi virus 145	505	547	399.87	Icosahedral	160	80	10	70	1.43603e+06	2.87205e+06	7.89815e+07	43985700	6154400	221558400	249.295	2.74225e+07
Eukaryotes	UnicellularEukaryote	dsDNA		Phaeovirus	Feldmannia irregularis virus a	156	156	191.4	Icosahedral	135	67.5	10	57.5	795925	1.59185e+06	4.37759e+07	21054000	4152650	149495400	185.869	2.04456e+07
Eukaryotes	UnicellularEukaryote	dsDNA			Feldmannia species virus	150	150	154.64	Icosahedral	135	67.5	10	57.5	795925	1.59185e+06	4.37759e+07	17010400	4152650	149495400	185.869	2.04456e+07
Eukaryotes	UnicellularEukaryote	dsDNA		Prymnesiovirus	Phaeocystis globosa virus 14T	444	443	452.89	Icosahedral	135	67.5	10	57.5	795925	1.59185e+06	4.37759e+07	49817900	4152650	149495400	185.869	2.04456e+07
Eukaryotes	UnicellularEukaryote	dsDNA		Raphidovirus	Heterosigma akashiwo virus 01	246	246	274.79	Icosahedral	160	80	10	70	1.43603e+06	2.87205e+06	7.89815e+07	30226900	6154400	221558400	249.295	2.74225e+07
